# Supplementary material for: High-resolution analysis of long-term serum antibodies in humans following convalescence of SARS-CoV-2 infection
Source: Sci Rep. 2022 May 31;12:9045. doi: 10.1038/s41598-022-12032-8 (PMC9152668; doi:10.1038/s41598-022-12032-8)
Supplement: Supplementary file 2 — Supplementary Table S3. [file 41598_2022_12032_MOESM2_ESM.xlsx]

## Sheet: probe_intensities
Supplementary Table S3. Complete listing of peptides on the pan-coronavirus immunoarray and associated background-corrected foreground signal intensity recorded for each serum sample.
	Peptide name and Sequence Position	Peptide sequence	Naïve serum sample																				COVID-19 convalescent serum sample																						Delta RFU	Mean of naïve sera	Mean of COVID-19 convalescent sera	Unadjusted P-value	Adjusted P-value
			V10	V13	V14	V16	V18	V19	V20	V21	V22	V23	V24	V25	V26	V27	V30	V32	V33	V34	V36	V37	Co3	Co6	Co7	Co10	Co12	Co15	Co19	Co20	Co21	Co22	Co23	Co24	Co25	Co26	Co28	Co34	Co35	Co50	Co54	Co58	Co59	Co63
	A0A663DJA2_9BETC_0001-0015	MGYINVFAFPFTIYS	63	356	133	729	102	81	278	-28	425	60	-26	-123	1512	37	35	404	134	356	-19	38	183	174	184	102	202	136	5026	235	53	2341	73	264	1488	310	-5	-131	842	-42	267	158	-122	-449	285.786	227.35	513.136	0.298433	0.449763
	A0A663DJA2_9BETC_0005-0019	NVFAFPFTIYSLLLC	125	205	320	191	-83	99	-12	106	899	-416	-621	112	4639	-108	286	151	228	842	-14	-44	-828	175	438	128	137	171	5525	1089	136	826	35	229	158	384	50	-212	1428	-112	163	228	-223	-1570	34.5227	345.25	379.773	0.31614	0.457737
	A0A663DJA2_9BETC_0009-0023	FPFTIYSLLLCRMNS	200	386	335	657	-118	96	134	-167	540	12	-209	-17	313	127	210	556	412	2145	107	562	-894	447	602	317	-19	263	6527	356	-2	2334	155	209	1356	762	171	928	572	168	209	168	150	-3328	206.45	314.05	520.5	0.18563	0.389138
	A0A663DJA2_9BETC_0013-0027	IYSLLLCRMNSRNYI	717	1498	3245	3324	58	680	1086	-103	1661	49	-347	395	12986	387	407	2891	2789	7851	737	2294	-177	2731	2718	1378	1534	2537	22726	1940	1023	3332	1128	1788	2251	1663	1060	3391	2152	3125	1247	1442	825	-2678	466.841	2130.25	2597.09	0.125921	0.336868
	A0A663DJA2_9BETC_0017-0031	LLCRMNSRNYIAQVD	295	1524	1580	1334	269	211	880	45	869	229	-42	198	3219	333	234	1413	1570	2582	385	1444	-165	2991	1425	416	1049	2634	15125	2937	654	2269	406	2850	872	868	16447	2021	1670	7820	1369	1063	891	191	2062.45	928.6	2991.05	0.0156492	0.134112
	A0A663DJA2_9BETC_0021-0035	MNSRNYIAQVDVVNF	-20	34	110	240	33	-17	182	2	-11	71	-4	19	160	70	36	130	144	53	874	239	40	52	87	39	77	76	603	75	189	143	12	19	5	50	52	144	45	88	95	208	4	175	-13.7045	117.25	103.545	0.276958	0.440029
	A0A663DJA2_9BETC_0024-0038	RNYIAQVDVVNFNLT	40	71	37	61	-25	5	77	-29	75	71	20	0	67	119	-24	208	71	174	75	89	-200	45	79	-6	70	29	665	25	64	56	39	-5	47	46	28	76	135	56	52	18	17	120	7.08182	59.1	66.1818	0.268563	0.435893
	AP3A_SARS2_0001-0015	MDLFMRIFTIGTVTL	173	191	5718	368	-38	71	7925	82	388	130	-190	165	2717	245	76	701	5413	19212	20007	2016	1060	5436	202	23728	116	209	1651	180	127	556	1930	141	1056	335	130	321	524	474	90	4728	34	-309	-1326.73	3268.5	1941.77	0.439944	0.489329
	AP3A_SARS2_0005-0019	MRIFTIGTVTLKQGE	25	901	895	1148	199	247	855	-229	1488	-229	-621	145	2881	440	309	1860	1427	6889	1376	519	-351	695	938	801	806	675	12428	963	273	2592	651	383	3148	673	302	2308	2264	1180	358	434	577	-1636	358.386	1026.25	1384.64	0.294087	0.446276
	AP3A_SARS2_0009-0023	TIGTVTLKQGEIKDA	176	310	1605	362	-47	307	1709	-155	915	-428	-275	-20	968	34	140	420	954	6477	4227	256	-247	916	224	276	-2	106	2603	37	22	1896	310	188	202	113	316	513	587	1863	99	896	61	-1162	-450.523	896.75	446.227	0.343487	0.465672
	AP3A_SARS2_0013-0027	VTLKQGEIKDATPSD	96	21	56	250	-116	33	24	-12	-4	43	-307	68	191	184	6	588	83	114	-21	114	-293	103	133	12	69	116	1228	-29	11	24	60	320	28	57	38	1611	195	90	95	26	17	-327	92.3591	70.55	162.909	0.343481	0.465672
	AP3A_SARS2_0017-0031	QGEIKDATPSDFVRA	83	118	98	409	41	44	100	222	281	-135	-263	34	170	126	68	549	182	272	49	236	-259	226	391	110	157	325	1085	-11	152	165	196	377	123	87	378	1732	211	114	175	126	143	-52	136.3	134.2	270.5	0.0994919	0.31075
	AP3A_SARS2_0021-0035	KDATPSDFVRATATI	17	167	90	413	-100	64	120	-192	90	-22	-558	-42	468	317	5	529	445	1059	52	341	-224	12	1129	506	79	182	2083	30	26	164	254	1472	1016	191	417	2205	378	115	-25	7	-19	-1829	208.168	163.15	371.318	0.192453	0.392245
	AP3A_SARS2_0025-0039	PSDFVRATATIPIQA	209	1141	1616	453	102	136	450	-207	1095	-491	-314	38	2045	224	250	1173	1546	2052	117	984	-473	345	539	210	729	383	3827	426	342	675	412	2038	748	350	570	614	1201	636	118	121	236	-1827	-75.4955	630.95	555.455	0.425093	0.48343
	AP3A_SARS2_0029-0043	VRATATIPIQASLPF	860	-16	1163	344	874	663	35	-32	1587	425	-293	3544	7008	223	439	486	1299	5591	67	1233	127	2706	1139	515	302	1001	10914	967	16	1881	195	824	358	1153	792	1062	3599	735	531	248	351	-373	45.1364	1275	1320.14	0.415248	0.481562
	AP3A_SARS2_0033-0047	ATIPIQASLPFGWLI	531	2624	1428	4804	409	969	3225	194	1573	340	92	2999	3804	1261	762	2573	3604	2107	441	1091	337	1151	735	291	2580	821	11883	853	568	1627	527	560	1520	920	1167	3639	4056	2772	908	752	1712	-386	30.8591	1741.55	1772.41	0.31168	0.454468
	AP3A_SARS2_0037-0051	IQASLPFGWLIVGVA	656	3871	1169	2874	382	466	1132	-215	2111	-92	-479	3346	4258	1750	923	3944	3801	2616	445	514	-188	1439	999	348	1157	685	14839	1535	207	1349	652	1176	1384	549	747	4558	3807	1478	651	328	2172	-2382	30.4909	1673.6	1704.09	0.338873	0.463849
	AP3A_SARS2_0041-0055	LPFGWLIVGVALLAV	149	493	290	1290	70	144	429	-82	822	-4	-274	246	1568	662	218	763	940	1065	49	575	-153	263	451	68	90	146	4297	284	157	162	120	172	255	324	507	1177	1578	443	290	716	398	147	69.8955	470.65	540.545	0.410341	0.481562
	AP3A_SARS2_0045-0059	WLIVGVALLAVFQSA	-139	-204	-186	-214	18	-78	-18	18	-29	-139	-169	-148	-26	-111	-97	52	6	-22	-12	51	-3	-11	43	-35	-1	-49	-278	-1	31	58	-40	-14	-46	-20	-65	-231	-184	-104	2	7	-139	-1833	-60.0591	-72.35	-132.409	0.302786	0.449763
	AP3A_SARS2_0049-0063	GVALLAVFQSASKII	4852	738	233	842	114	68	965	-90	493	-189	-399	143	1251	489	204	1351	460	830	163	152	-367	159	286	112	335	227	9007	393	121	312	187	254	2090	568	641	1107	956	311	1036	4319	265	-1453	314.955	633.5	948.455	0.329706	0.46102
	AP3A_SARS2_0053-0067	LAVFQSASKIITLKK	2309	2667	1084	2456	-22	482	778	-313	737	-42	-686	307	4396	1387	364	2582	1576	1585	271	1136	-876	787	1161	178	993	692	26982	688	136	1231	844	369	726	1475	683	5880	3911	1055	1037	1459	1144	-3771	973.845	1152.7	2126.55	0.484933	0.496596
	AP3A_SARS2_0057-0071	QSASKIITLKKRWQL	454	1224	1418	3052	58	596	309	-207	843	293	-16	402	1165	395	561	2518	1047	2971	306	1413	297	822	854	1142	599	1053	12536	382	356	777	207	192	2157	1604	556	3775	3014	916	1032	941	947	-1671	536.627	940.1	1476.73	0.285477	0.441701
	AP3A_SARS2_0061-0075	KIITLKKRWQLALSK	146	709	632	1476	75	270	361	-93	617	-111	-411	436	2087	545	349	1554	377	1681	143	587	-366	441	784	205	499	220	6340	191	264	620	62	30	1248	790	337	1636	2025	658	539	347	184	-2623	84.4545	571.5	655.955	0.484933	0.496596
	AP3A_SARS2_0065-0079	LKKRWQLALSKGVHF	336	1809	1268	2792	244	557	600	-58	816	153	-224	724	2038	502	672	2274	525	2109	238	996	-123	645	1072	173	221	471	12020	110	626	293	201	78	1320	1536	418	3229	2978	1141	1067	931	874	-879	372.45	918.55	1291	0.395722	0.476542
	AP3A_SARS2_0069-0083	WQLALSKGVHFVCNL	260	1286	631	1612	26	110	499	-152	803	3	-922	642	2663	594	580	1914	746	958	155	815	-661	881	780	269	2250	778	8934	1156	267	894	382	781	870	950	412	2461	2067	495	736	594	704	-1549	450.259	661.15	1111.41	0.150896	0.365101
	AP3A_SARS2_0073-0087	LSKGVHFVCNLLLLF	51	-1	-8	203	3	7	6	52	75	-344	14	-77	49	88	-20	311	56	25	22	161	94	49	46	8	50	39	674	31	75	31	6	4	333	22	47	120	143	57	23	66	36	191	63.85	33.65	97.5	0.0548517	0.248911
	AP3A_SARS2_0077-0091	VHFVCNLLLLFVTVY	12	-110	135	379	0	37	41	-57	166	-118	-278	55	230	143	66	620	224	396	262	78	126	291	302	65	58	140	4855	388	93	340	67	175	83	256	79	472	778	257	224	108	218	-1324	251.905	114.05	365.955	0.0262342	0.176569
	AP3A_SARS2_0081-0095	CNLLLLFVTVYSHLL	19	135	142	322	-72	19	59	-143	295	-340	-386	-3	617	240	83	615	227	580	150	100	-331	99	1013	82	418	425	3572	298	23	1037	100	64	1493	255	122	642	1031	263	103	311	239	-2512	264.641	132.95	397.591	0.0329868	0.199873
	AP3A_SARS2_0085-0099	LLFVTVYSHLLLVAA	34	107	70	186	-63	55	43	78	133	21	2	12	312	83	43	205	2	240	-31	-31	67	129	60	19	30	53	832	24	5	81	29	37	39	70	-2	-18	272	-8	23	120	9	-68	6.90455	75.05	81.9545	0.264442	0.435893
	AP3A_SARS2_0089-0103	TVYSHLLLVAAGLEA	84	357	207	752	40	147	142	86	407	225	-130	284	1130	459	110	429	487	456	3	413	54	130	372	58	175	55	3989	74	98	165	35	56	2828	124	84	549	1294	184	162	119	290	-88	186.827	304.4	491.227	0.145077	0.358567
	AP3A_SARS2_0093-0107	HLLLVAAGLEAPFLY	-57	260	-82	651	-41	-41	86	-187	94	-397	-423	-107	781	386	-63	217	2208	396	175	90	-299	-169	-12	6	260	-3	-216	80	104	97	217	46	362	325	697	6309	-304	1597	64	181	2120	-1485	256.2	197.3	453.5	0.366917	0.468882
	AP3A_SARS2_0097-0111	VAAGLEAPFLYLYAL	-134	-220	98	-124	-97	-107	-73	136	247	-13	-435	-168	147	-77	-98	1	-90	212	-14	55	-546	-199	-48	23	-55	-11	-148	-27	-37	-44	5	-60	-17	14	-14	-337	-221	-105	-31	287	-238	-1534	-114.255	-37.7	-151.955	0.217476	0.409922
	AP3A_SARS2_0101-0115	LEAPFLYLYALVYFL	83	2678	279	2555	-49	135	28	-29	-5	-887	-444	169	-79	375	218	497	99	15	317	295	-247	-33	56	49	876	133	-50	190	269	100	98	63	169	49	57	783	-207	117	-27	-80	452	-2692	-306.818	312.5	5.68182	0.202945	0.39954
	AP3A_SARS2_0105-0119	FLYLYALVYFLQSIN	-123	22	-100	124	-45	-49	12	19	130	-569	-33	-82	138	15	6	57	26	144	22	106	2	67	53	-20	44	29	515	-9	42	-31	18	-6	33	77	48	81	171	54	126	31	8	-190	60.9545	-9	51.9545	0.115789	0.328582
	AP3A_SARS2_0109-0123	YALVYFLQSINFVRI	10	-69	135	-65	9	69	-39	43	315	171	-311	145	319	-66	23	90	24	450	4	91	78	161	71	8	-30	50	1105	54	18	72	15	51	-15	99	49	-28	350	69	165	104	-1	315	58.0545	67.4	125.455	0.228742	0.415168
	AP3A_SARS2_0113-0127	YFLQSINFVRIIMRL	29	932	172	809	7	23	85	28	97	-132	-34	79	-31	50	53	921	115	50	46	211	4	51	63	21	98	32	811	31	280	58	174	27	550	208	55	250	74	69	61	99	15	-720	-70.4545	175.5	105.045	0.357486	0.467092
	AP3A_SARS2_0117-0131	SINFVRIIMRLWLCW	215	339	384	516	74	121	121	212	390	4	-285	759	847	253	164	905	448	478	113	105	-70	307	237	137	521	365	2970	409	269	260	125	233	1372	268	90	737	916	283	248	243	283	-589	128.85	308.15	437	0.276966	0.440029
	AP3A_SARS2_0121-0135	VRIIMRLWLCWKCRS	-16	47	426	849	-199	20	10	-125	184	-768	-693	53	-239	39	86	291	211	330	70	11	-679	34	281	-22	64	139	1963	94	154	76	97	80	419	191	82	541	336	140	-1	160	100	-2634	44.0591	29.35	73.4091	0.0773806	0.280042
	AP3A_SARS2_0125-0139	MRLWLCWKCRSKNPL	398	217	1502	768	-77	105	472	-536	298	-614	-938	765	1295	503	380	-157	559	1479	258	114	-405	1277	1007	677	23621	868	6691	518	766	477	370	680	1034	629	565	848	1462	1112	495	543	548	-2429	1540.18	339.55	1879.73	0.00754346	0.0929293
	AP3A_SARS2_0129-0143	LCWKCRSKNPLLYDA	665	808	714	1422	-281	1335	2115	-331	423	-30	-421	1619	1104	1294	428	617	-186	266	72	204	4712	826	1172	43	12977	860	8620	347	275	41	69	397	59	554	909	1807	2853	1185	606	651	1223	-1088	1185.33	591.85	1777.18	0.153873	0.365887
	AP3A_SARS2_0133-0147	CRSKNPLLYDANYFL	110	355	578	763	-46	216	237	-230	830	-370	-505	534	2972	484	325	798	1313	871	139	267	3235	723	733	49	7211	176	8116	105	238	346	85	256	220	274	459	1055	2009	648	560	376	617	-1385	704.586	482.05	1186.64	0.24429	0.423974
	AP3A_SARS2_0137-0151	NPLLYDANYFLCWHT	619	1951	1049	2350	90	361	516	-93	1158	-71	-408	1317	9757	762	699	1900	2962	1560	322	871	1439	1508	2354	295	2326	998	20229	1767	575	1492	415	855	500	795	678	3608	4737	1665	975	952	2221	-1930	818.855	1383.6	2202.45	0.125921	0.336868
	AP3A_SARS2_0141-0155	YDANYFLCWHTNCYD	421	730	615	1286	-192	266	234	-338	693	-730	-593	915	3745	931	212	999	1191	583	228	220	-119	1630	2231	407	1963	989	23146	795	727	1097	401	891	132	1349	670	1718	3850	2099	1185	907	1114	-590	1547.02	570.8	2117.82	0.00808398	0.0961541
	AP3A_SARS2_0145-0159	YFLCWHTNCYDYCIP	503	1872	885	1518	-239	697	459	-216	232	-330	-589	997	-141	1059	668	2753	2440	456	211	-65	-714	-120	39	797	6576	1432	-168	2460	893	1821	670	1022	632	33	899	2633	-110	2131	-26	1193	1555	-987	371.545	658.5	1030.05	0.206539	0.39954
	AP3A_SARS2_0149-0163	WHTNCYDYCIPYNSV	1360	1194	1408	4299	130	391	565	89	979	-1152	-242	1098	6250	1776	513	2242	2090	1043	259	203	6980	1680	2732	135	1468	901	18965	1176	888	1446	729	1866	21	1067	1067	2713	3672	1939	1050	918	1350	-1280	1115.39	1224.75	2340.14	0.101712	0.311368
	AP3A_SARS2_0153-0167	CYDYCIPYNSVTSSI	-12	1505	619	1098	144	307	646	370	1623	46	-278	828	6362	1905	723	1941	1618	1742	362	757	1399	1942	2088	386	2810	482	15617	777	603	9644	503	649	426	918	527	3283	4649	1366	756	713	1442	-21	1201.02	1115.3	2316.32	0.115799	0.328582
	AP3A_SARS2_0157-0171	CIPYNSVTSSIVITS	-18	-255	-75	-150	-70	-20	-71	-12	80	-464	-406	-160	-382	-148	-75	-316	-179	86	14	110	-164	-130	-69	7	-16	-23	-555	-5	-2	31	23	-32	7	9	-37	-267	-517	-75	-74	44	-247	-1187	-23.4955	-125.55	-149.045	0.285438	0.441701
	AP3A_SARS2_0161-0175	NSVTSSIVITSGDGT	160	503	16760	1985	383	42	179	-524	4542	-695	-844	197	1038	7546	-37	16914	533	2535	1264	217	-819	5594	425	179	299	472	3536	932	13611	881	292	427	919	225	1237	730	508	1524	110	166	668	-1865	-1268.95	2634.9	1365.95	0.459878	0.493399
	AP3A_SARS2_0165-0179	SSIVITSGDGTTSPI	40	-67	344	907	608	56	915	-378	525	-191	-385	41	2478	643	150	-212	850	747	5845	100	-737	11920	199	55	23	304	3700	236	22730	7	5421	254	221	1555	1192	336	593	918	-135	-33	62	-1346	1507.15	650.8	2157.95	0.329706	0.46102
	AP3A_SARS2_0169-0183	ITSGDGTTSPISEHD	185	451	153	417	18	54	141	142	196	-37	-323	363	919	133	96	1070	536	554	8	76	-192	432	282	69	341	368	5687	141	146	461	127	117	115	226	269	323	846	229	241	68	104	-331	200.082	257.6	457.682	0.390875	0.476542
	AP3A_SARS2_0173-0187	DGTTSPISEHDYQIG	136	265	148	566	69	84	140	64	170	584	-43	174	660	253	85	748	197	686	102	64	54	141	386	61	556	419	2817	249	164	434	172	136	221	180	255	439	589	268	172	123	141	565	130.673	257.6	388.273	0.156839	0.369446
	AP3A_SARS2_0177-0191	SPISEHDYQIGGYTE	288	487	489	868	-53	120	267	11	553	843	-321	827	1518	293	251	764	765	520	111	116	152	826	616	7	109	33	4526	-134	259	320	113	190	132	343	551	715	1114	826	434	596	344	1257	170.014	435.85	605.864	0.474898	0.495363
	AP3A_SARS2_0181-0195	EHDYQIGGYTEKWES	-6	186	438	602	-93	85	208	-94	282	400	-5	1829	1060	433	176	568	112	125	47	74	351	760	624	249	1090	317	4981	307	296	632	120	237	220	674	517	1155	1062	872	597	491	621	1180	467.423	321.35	788.773	0.000605697	0.0195488
	AP3A_SARS2_0185-0199	QIGGYTEKWESGVKD	545	442	678	1213	-2	187	287	118	501	6	-41	1490	901	746	193	1536	761	398	64	7	273	741	580	235	999	1149	10546	197	357	599	184	843	173	1035	682	838	1181	812	673	582	417	1966	637.682	501.5	1139.18	0.0379082	0.210478
	AP3A_SARS2_0189-0203	YTEKWESGVKDCVVL	327	980	244	577	-41	134	161	53	303	-160	-250	278	1862	280	178	897	893	600	68	256	150	602	817	167	1196	711	11733	630	421	567	146	308	709	570	212	1315	1666	487	312	239	443	-159	674.455	382	1056.45	0.0400325	0.216395
	AP3A_SARS2_0193-0207	WESGVKDCVVLHSYF	207	837	395	2456	-133	178	396	-80	468	-567	-454	519	2176	314	620	4615	371	602	27	287	-337	700	1643	12	702	485	8672	364	645	515	148	371	969	694	280	633	2218	199	486	346	371	-1738	173.664	661.7	835.364	0.213762	0.404789
	AP3A_SARS2_0197-0211	VKDCVVLHSYFTSDY	240	647	509	867	81	66	343	-284	330	12	-639	392	1545	524	680	1487	1383	1052	132	237	-279	227	1775	137	586	437	7872	325	385	512	227	249	393	439	309	1367	1706	535	349	279	579	-1075	307.709	480.2	787.909	0.37645	0.472087
	AP3A_SARS2_0201-0215	VVLHSYFTSDYYQLY	214	1233	585	2065	73	382	432	-280	955	-685	-343	533	4349	842	670	1737	1068	1067	170	621	-184	717	923	27	421	197	6285	113	238	721	108	128	393	861	665	2268	3246	517	516	341	1363	-743	84.7364	784.4	869.136	0.32064	0.457737
	AP3A_SARS2_0205-0219	SYFTSDYYQLYSTQL	103	87	340	-1	72	227	-5	-65	450	408	-2	436	1262	19	336	1	-147	485	-10	460	-352	-110	64	-14	33	-49	1512	178	-6	177	0	-64	47	183	-27	-96	168	-77	34	48	-109	-1475	-219.845	222.8	2.95455	0.00865826	0.0997598
	AP3A_SARS2_0209-0223	SDYYQLYSTQLSTDT	303	1300	1016	1285	114	177	167	200	458	-292	-186	831	2085	269	290	2152	943	890	274	653	48	802	693	125	609	733	8052	1434	377	631	331	1233	207	393	436	1226	2279	639	489	1853	808	358	433.368	646.45	1079.82	0.153873	0.365887
	AP3A_SARS2_0213-0227	QLYSTQLSTDTGVEH	241	1108	245	642	115	116	204	79	37	364	-57	585	878	355	116	1468	783	903	206	124	8563	552	227	147	613	598	3852	198	210	419	214	634	365	408	243	585	1077	336	335	333	325	997	539.445	425.6	965.045	0.072034	0.274966
	AP3A_SARS2_0217-0231	TQLSTDTGVEHVTFF	18	512	100	759	0	136	84	109	267	-544	-20	-92	663	329	21	211	389	325	162	35	117	220	262	9	404	44	2974	65	245	32	104	10	35	140	130	513	449	260	90	116	355	-305	111.755	173.2	284.955	0.371679	0.472087
	AP3A_SARS2_0221-0235	TDTGVEHVTFFIYNK	54	322	173	528	-105	124	287	-50	237	-119	-187	170	531	280	104	420	374	400	57	185	-41	104	130	50	211	182	1799	202	55	284	100	140	301	245	115	438	549	163	69	44	99	-325	34.1136	189.25	223.364	0.325153	0.46102
	AP3A_SARS2_0225-0239	VEHVTFFIYNKIVDE	21	56	37	214	35	24	0	85	26	162	23	75	6	130	32	109	150	57	6	37	17	24	14	3	55	65	383	191	20	23	14	9	15	-18	61	144	90	64	57	32	47	315	9.61364	64.25	73.8636	0.320593	0.457737
	AP3A_SARS2_0229-0243	TFFIYNKIVDEPEEH	319	1944	564	1867	209	188	442	-34	1015	-6	-287	603	1877	1251	387	1990	1607	1529	271	423	-98	590	613	269	1475	742	9933	764	295	857	387	468	701	622	432	2466	3638	950	674	339	1250	-266	423.914	807.95	1231.86	0.307234	0.454468
	AP3A_SARS2_0233-0247	YNKIVDEPEEHVQIH	89	61	415	451	-45	51	31	94	180	205	-22	94	176	138	60	437	116	315	62	96	84	52	95	46	151	279	1350	139	221	86	88	19	195	285	177	519	296	356	263	184	161	-388	61.5273	150.2	211.727	0.159912	0.369446
	AP3A_SARS2_0237-0251	VDEPEEHVQIHTIDG	385	299	234	277	72	52	139	296	203	131	-125	292	582	305	88	667	420	601	143	59	-42	347	91	107	384	262	2506	277	154	204	204	305	236	189	205	336	782	369	221	101	203	2	82.3182	256	338.318	0.479911	0.496596
	AP3A_SARS2_0241-0255	EEHVQIHTIDGSSGV	299	-188	244	-105	-116	39	-13	30	247	163	81	306	629	-7	45	65	312	596	345	-76	-344	586	2559	120	3	1719	3047	183	-26	571	15	4533	-19	156	611	325	436	233	141	223	75	-504	520.791	144.8	665.591	0.11096	0.322479
	AP3A_SARS2_0245-0259	QIHTIDGSSGVVNPV	48	-37	94	13	-53	58	-10	0	169	156	-132	51	92	-10	62	38	316	180	121	186	39	163	556	27	-33	302	918	23	-44	41	14	-3	4	27	54	181	65	64	15	49	64	-68	44.6273	67.1	111.727	0.464876	0.493399
	AP3A_SARS2_0249-0263	IDGSSGVVNPVMEPI	174	10	76	-138	83	99	27	188	174	269	-266	181	303	238	128	859	253	354	24	32	-311	156	2264	36	84	2091	1342	231	67	334	93	139	517	68	321	24	515	76	1479	137	-1	-203	276.555	153.4	429.955	0.268587	0.435893
	AP3A_SARS2_0253-0267	SGVVNPVMEPIYDEP	50	227	332	265	-43	83	44	150	281	162	99	356	561	199	124	691	499	598	10	34	54	2183	2345	594	1979	3969	1339	222	976	212	60	84	314	116	598	531	1504	143	2359	263	-12	-50	663.127	236.1	899.227	0.0329922	0.199873
	AP3A_SARS2_0257-0271	NPVMEPIYDEPTTTT	95	127	407	157	-75	-65	57	214	211	322	-192	524	320	206	30	888	217	390	43	15	-251	4787	318	204	2169	471	1820	421	2014	571	33	308	124	221	674	2717	2291	290	1367	119	25	56	748.586	194.55	943.136	0.0113282	0.114088
	AP3A_SARS2_0261-0275	EPIYDEPTTTTSVPL	184	135	114	350	-17	105	132	155	782	1004	-39	358	268	317	214	647	487	749	97	264	102	1342	168	144	1726	240	1179	131	1214	369	159	197	153	204	196	3306	1243	1311	294	578	417	11	352.155	315.3	667.455	0.0849469	0.290833
	NCAP_CVEMC_0001-0015	MASPAAPRAVSFADN	-36	-234	300	-58	-270	50	414	-323	369	-348	-112	-61	-51	163	-8	33	430	196	46	-59	-117	14	26	248	295	163	8	29	219	-100	160	66	-66	269	60	-167	124	-24	-69	139	-186	-222	17.45	22.05	39.5	0.371679	0.472087
	NCAP_CVEMC_0005-0019	AAPRAVSFADNNDIT	-78	-91	173	128	21	39	-6	-719	32	-391	-17	-79	-525	113	-26	117	-256	263	-10	-24	28	-243	-70	31	56	-43	-1772	0	35	-39	-30	12	-13	11	-14	-431	-218	-152	-26	33	-171	-3341	-222.155	-66.8	-288.955	0.150896	0.365101
	NCAP_CVEMC_0009-0023	AVSFADNNDITNTNL	-145	-434	72	-95	3	-73	-7	-224	41	36	-239	-5	-147	-266	-70	-448	-75	120	10	134	-100	-68	-32	0	-233	-80	-592	9	201	-61	-46	-2	-75	-18	-52	-80	-40	9	-6	19	-12	-1889	-52.4909	-90.6	-143.091	0.459875	0.493399
	NCAP_CVEMC_0013-0027	ADNNDITNTNLSRGR	118	271	551	176	60	110	682	-125	586	-370	614	196	211	287	71	2109	1332	1068	996	528	-195	162	674	5366	7279	281	1087	2223	435	8431	230	242	1768	445	240	265	602	261	448	353	129	-785	887.405	473.55	1360.95	0.17248	0.380614
	NCAP_CVEMC_0017-0031	DITNTNLSRGRGRNP	2109	5161	3372	4059	333	987	8160	1272	1660	-110	367	2350	6668	2120	592	4022	1285	5279	837	1012	2673	4138	4931	1368	11821	9212	17112	4110	1299	12602	582	667	6504	3994	3579	5492	9273	8263	6050	6720	7074	3118	3358.8	2576.75	5935.55	0.00142095	0.0336576
	NCAP_CVEMC_0021-0035	TNLSRGRGRNPKPRA	21	-204	966	4299	-85	129	819	-230	305	-495	120	-3	271	-326	137	527	173	1169	200	107	-165	93	549	130	29	835	3650	2272	54	126	119	135	75	304	165	18	244	360	906	69	-69	-753	20.7273	395	415.727	0.425093	0.48343
	NCAP_CVEMC_0025-0039	RGRGRNPKPRAAPNN	69	759	502	118	-64	95	362	24	506	-239	-23	24	1757	181	31	874	485	1913	371	130	-236	-1	298	104	218	381	978	234	342	300	153	122	279	320	207	436	83	325	97	567	119	901	-110.705	393.75	283.045	0.386049	0.474634
	NCAP_CVEMC_0029-0043	RNPKPRAAPNNTVSW	267	61	945	259	25	180	114	-379	574	-446	415	448	1639	-39	229	1487	134	735	207	1550	122	508	1984	193	155	639	1835	609	597	642	557	313	162	594	436	510	450	931	392	365	380	638	171.205	420.25	591.455	0.0379082	0.210478
	NCAP_CVEMC_0033-0047	PRAAPNNTVSWYTGL	669	2074	2108	2930	385	538	860	137	1715	467	-151	2504	9103	1004	855	6502	2817	3312	520	2030	163	992	4015	922	4612	1225	12276	1562	1247	2431	1463	1188	1134	1182	1577	2932	6172	1353	870	896	1514	-258	229.595	2018.95	2248.55	0.285477	0.441701
	NCAP_CVEMC_0037-0051	PNNTVSWYTGLTQHG	930	1866	2368	2767	192	897	956	841	2754	1132	579	3811	5326	933	1304	4844	2264	3675	736	3519	1222	2630	8199	1397	6039	2799	13044	2752	2444	2446	2752	1707	2169	1703	1300	2833	3984	2541	1584	1770	1247	2523	1055.53	2084.7	3140.23	0.0469843	0.233643
	NCAP_CVEMC_0041-0055	VSWYTGLTQHGKVPL	906	427	2622	2306	464	270	502	-113	1712	534	-218	2131	2717	1573	836	329	1347	3330	278	1135	-188	834	4409	1160	4513	1254	6773	689	2119	992	758	4708	972	1412	1379	839	2286	863	430	751	828	113	568.055	1154.4	1722.45	0.178988	0.385572
	NCAP_CVEMC_0045-0059	TGLTQHGKVPLTFPP	145	-273	12	103	-54	327	-60	1341	490	-441	-263	-149	-411	450	29	-523	-73	353	189	32	-275	317	365	398	77	493	-444	34	339	-2	882	300	20	365	148	-188	-210	31	3	537	-116	-1428	13.6182	61.2	74.8182	0.221198	0.410644
	NCAP_CVEMC_0049-0063	QHGKVPLTFPPGQGV	349	-38	710	169	114	296	191	2722	923	-89	-255	61	464	1557	221	474	162	1251	168	216	-92	1127	2241	454	728	2223	2919	580	869	332	1574	621	205	493	374	-77	449	310	325	446	12	-1158	196.473	483.3	679.773	0.0889321	0.295139
	NCAP_CVEMC_0053-0067	VPLTFPPGQGVPLNA	413	917	473	599	109	176	290	1260	969	115	-239	231	8331	1499	368	2145	1406	1541	153	256	-12	769	373	220	1579	747	3353	459	963	413	826	336	518	355	347	510	1222	453	296	528	555	614	-349.509	1050.6	701.091	0.381241	0.474634
	NCAP_CVEMC_0057-0071	FPPGQGVPLNANSTP	13	-96	179	327	23	93	470	-59	331	-14	-228	51	11284	665	270	1041	408	551	35	110	-96	218	198	202	1136	312	1152	133	905	614	184	109	82	167	204	-49	211	1421	1789	318	-13	-439	-374.609	772.7	398.091	0.256292	0.432827
	NCAP_CVEMC_0061-0075	QGVPLNANSTPAQNA	-78	-229	129	-99	-148	3	34	65	279	-34	-452	-94	9638	-10	11	514	-4	143	-78	-32	-431	-63	2030	71	-26	88	-238	33	188	307	157	96	-7	-59	25	-413	-379	251	1357	345	-191	-1278	-393.218	477.9	84.6818	0.357486	0.467092
	NCAP_CVEMC_0065-0079	LNANSTPAQNAGYWR	556	1038	1002	894	74	599	1485	853	1421	-49	-174	185	1492	149	383	1399	430	1912	131	93	64	2730	4490	1076	652	796	1977	485	782	516	315	750	217	341	364	214	1314	2084	3326	1259	608	-1060	365.441	693.65	1059.09	0.192462	0.392245
	NCAP_CVEMC_0069-0083	STPAQNAGYWRRQDR	871	2994	6276	4862	663	795	2585	1281	6005	855	2118	3003	5718	10032	609	3644	1830	3397	1640	1588	16979	2377	7944	7124	17353	8779	12267	6433	4654	1155	3803	1490	3527	3210	13695	18501	7754	19747	3586	9905	11949	12167	5798.02	3038.3	8836.32	0.000124	0.00651766
	NCAP_CVEMC_0073-0087	QNAGYWRRQDRKINT	634	1122	6809	3096	244	1177	665	478	1956	305	1044	1492	2355	1737	587	1358	1230	2786	887	899	8107	11206	3422	1276	749	8179	12276	3068	2928	1496	649	895	924	2952	9033	4613	5099	8031	7511	6015	9560	3467	3523.13	1543.05	5066.18	0.000201283	0.00895873
	NCAP_CVEMC_0077-0091	YWRRQDRKINTGNGI	737	2123	2777	2748	415	539	1757	543	2326	276	273	1236	7220	2604	535	3182	1788	6626	638	4820	3969	3174	16947	1660	4099	7372	18225	2969	4099	2116	2910	1382	1909	1684	5093	5284	5236	4349	3089	2701	23863	2772	3519.21	2158.15	5677.36	0.000934208	0.0257905
	NCAP_CVEMC_0081-0095	QDRKINTGNGIKQLA	-20	-155	102	-56	16	5	6	-372	53	-93	-122	-110	-172	-75	-25	63	69	25	-20	158	-135	-64	78	47	6	-1	-43	-29	165	-38	8	1	98	-189	-15	-61	-28	21	9	0	129	-899	-6.57727	-36.15	-42.7273	0.343481	0.465672
	NCAP_CVEMC_0085-0099	INTGNGIKQLAPRWY	855	1788	2431	2577	359	1041	1040	25	2355	326	127	2318	7371	1376	1232	2583	2392	4029	651	1119	646	2327	3370	1299	2753	1988	19261	1854	1572	1392	857	1459	1127	4782	1084	2797	5405	1664	1800	1277	1764	469	970.568	1799.75	2770.32	0.120785	0.33099
	NCAP_CVEMC_0089-0103	NGIKQLAPRWYFYYT	714	3784	2376	3609	169	1099	544	-270	2191	-638	-137	2151	11708	1551	1185	3092	2253	4232	550	1971	-53	1792	2418	816	1992	1413	26042	1666	935	1550	442	1868	1580	1559	944	4814	7129	1899	1431	537	1916	-636	713.936	2106.7	2820.64	0.444917	0.489436
	NCAP_CVEMC_0093-0107	QLAPRWYFYYTGTGP	1189	4966	3931	6287	289	1408	2800	37	3767	46	106	2362	18753	2892	1113	5573	4926	12092	879	3555	1403	2727	3929	1352	2578	1293	37993	2372	1340	2451	590	2413	2431	4550	1366	8000	10256	2335	1817	998	2617	-984	416.314	3848.55	4264.86	0.366933	0.468882
	NCAP_CVEMC_0097-0111	RWYFYYTGTGPEAAL	1112	4248	3108	5428	217	1019	937	370	2297	-367	82	3375	12133	1776	1239	4679	3995	4818	886	3096	272	3253	2550	1048	3624	2478	38797	2380	1124	3087	1319	1518	1522	3803	1422	7129	8150	2214	2170	983	2357	471	1444.46	2722.4	4166.86	0.329706	0.46102
	NCAP_CVEMC_0101-0115	YYTGTGPEAALPFRA	721	1901	2832	5326	366	469	153	15	1479	26	-143	4404	6361	1440	416	2833	1695	3765	508	1963	183	1714	1718	870	1887	1571	13292	1406	950	1228	699	1245	518	1458	386	2132	4018	935	3169	979	1060	97	60.5455	1826.5	1887.05	0.464881	0.493399
	NCAP_CVEMC_0105-0119	TGPEAALPFRAVKDG	102	-115	190	17	-8	62	75	-380	207	-380	-324	-15	27	127	81	155	95	230	-7	21	-285	-53	119	113	152	440	1329	176	134	108	97	163	26	477	124	-165	-45	47	43	166	-92	-879	91.7727	8	99.7727	0.136635	0.347852
	NCAP_CVEMC_0109-0123	AALPFRAVKDGIVWV	1727	10984	4737	9440	892	1950	1705	63	6247	553	68	9412	30964	6145	2468	6011	9136	8988	1536	1916	508	5767	5456	2208	9294	3470	37279	5047	1750	5605	1376	3548	3175	5226	2016	14020	17449	4319	4104	6128	6624	1442	880.673	5747.1	6627.77	0.31168	0.454468
	NCAP_CVEMC_0113-0127	FRAVKDGIVWVHEDG	402	1024	1265	1227	38	228	289	-77	899	-315	-361	1129	5484	1126	522	694	1899	1532	833	296	-1	1368	1959	207	1065	782	13046	990	726	1110	390	629	793	1020	477	2611	3106	1027	1152	729	1162	-417	635.618	906.7	1542.32	0.17248	0.380614
	NCAP_CVEMC_0117-0131	KDGIVWVHEDGATDA	533	-2	632	105	-148	-5	236	-362	576	-31	-418	1676	424	661	177	212	104	736	1670	182	-209	614	965	148	321	435	3480	398	196	445	164	439	396	474	257	30	128	123	266	260	143	702	114.6	347.9	462.5	0.2138	0.404789
	NCAP_CVEMC_0121-0135	VWVHEDGATDAPSTF	384	409	853	120	117	142	149	3	720	676	-143	1486	616	326	115	2517	388	612	113	214	-21	710	732	352	762	1058	3432	1345	366	808	248	587	172	711	648	551	109	579	220	498	264	1212	206.559	490.85	697.409	0.0607107	0.256164
	NCAP_CVEMC_0125-0139	EDGATDAPSTFGTRN	-169	-222	206	130	-4	-55	39	-110	209	-369	-89	-175	-350	214	-94	613	73	47	29	57	-185	35	2	108	364	128	-394	45	113	115	133	5	-22	120	160	-9	-8	64	86	72	-31	-730	8.77273	-1	7.77273	0.221208	0.410644
	NCAP_CVEMC_0129-0143	TDAPSTFGTRNPNND	-16	-210	4500	360	74	-3	37	-169	207	-8	-417	56	-264	221	42	775	42	27	34	43	-278	29	52	109	89	172	-90	2	177	45	86	59	45	14	34	-120	-285	11	307	138	46	-631	-266.05	266.55	0.5	0.5	0.5
	NCAP_CVEMC_0133-0147	STFGTRNPNNDSAIV	64	821	13594	1183	-1	127	411	-200	422	-177	-85	60	579	483	34	1939	1656	767	363	579	-144	1180	18208	167	841	334	7978	169	795	802	361	160	1553	279	326	1669	392	645	145	756	452	-438	534.05	1130.95	1665	0.228751	0.415168
	NCAP_CVEMC_0137-0151	TRNPNNDSAIVTQFA	122	213	1558	846	74	17	140	50	576	140	-49	52	407	713	27	1209	650	616	452	351	-154	684	349	210	1035	93	868	165	1155	454	139	239	156	294	148	327	706	294	10	48	211	-562	-95.9727	408.2	312.227	0.415241	0.481562
	NCAP_CVEMC_0141-0155	NNDSAIVTQFAPGTK	417	503	910	5994	270	219	325	343	1237	297	33	326	1457	1330	235	1710	1729	1581	5109	453	-96	11893	947	130	1001	437	2068	483	2088	875	353	1191	686	1080	804	966	837	1118	1531	335	426	-166	93.6909	1223.9	1317.59	0.395722	0.476542
	NCAP_CVEMC_0145-0159	AIVTQFAPGTKLPKN	1815	417	567	1378	-55	311	214	-120	5577	-56	-154	135	509	672	126	9	148	-8	48	-48	-264	111	728	287	-115	162	695	146	145	-121	131	170	5	2653	114	1004	909	473	85	105	131	-1597	-303.477	574.25	270.773	0.444915	0.489436
	NCAP_CVEMC_0149-0163	QFAPGTKLPKNFHIE	400	21	298	565	-224	3527	294	-119	585	260	-438	364	11893	2734	640	1506	543	54	73	321	-36	1541	910	262	679	625	4039	611	329	1457	660	448	253	3720	201	578	1520	828	2314	406	425	2657	-54.5318	1164.85	1110.32	0.0254819	0.172136
	NCAP_CVEMC_0153-0167	GTKLPKNFHIEGTGG	163	-25	350	176	-295	2015	31	-299	105	560	-124	186	1594	400	277	455	300	189	37	25	-199	232	95	290	197	540	2151	218	103	145	203	299	59	385	133	429	287	157	228	289	130	-444	-36.5909	306	269.409	0.357491	0.467092
	NCAP_CVEMC_0157-0171	PKNFHIEGTGGNSQS	109	-58	7382	312	-67	-4	110	-2	321	241	-231	82	54	730	41	855	491	278	101	206	-97	95	113	1415	433	230	313	108	484	199	136	193	418	131	384	-33	31	288	-33	176	85	-163	-324.55	547.55	223	0.42509	0.48343
	NCAP_CVEMC_0161-0175	HIEGTGGNSQSSSRA	-28	-203	194	6550	-43	86	20	-291	245	-18	-359	-87	-757	-101	33	504	126	372	5	56	-388	-152	41	78	92	155	-254	8	273	1092	117	33	100	112	100	-287	-207	-13	484	188	3	-1000	-289.064	315.2	26.1364	0.381236	0.474634
	NCAP_CVEMC_0165-0179	TGGNSQSSSRASSVS	68	12	399	875	-46	28	79	-131	588	313	-245	235	-76	109	157	503	433	965	-10	360	-184	585	478	349	480	248	182	215	636	1420	127	71	58	312	67	-107	117	139	35	126	120	-712	-14.3455	230.8	216.455	0.425093	0.48343
	NCAP_CVEMC_0169-0183	SQSSSRASSVSRNSS	25	193	359	842	107	44	90	-149	228	-171	-85	73	551	290	-4	319	618	733	-20	108	-94	141	65	61	119	55	225	95	288	143	83	-14	202	270	100	611	428	594	129	40	131	-575	-66.7773	207.55	140.773	0.444917	0.489436
	NCAP_CVEMC_0173-0187	SRASSVSRNSSRSSS	26	1858	604	991	159	28	221	-35	376	-72	-245	52	755	349	25	714	732	1130	47	95	-154	-21	-19	71	195	103	304	57	245	85	88	-14	245	211	58	748	178	3305	105	110	168	-781	-150.182	390.5	240.318	0.199416	0.396481
	NCAP_CVEMC_0177-0191	SVSRNSSRSSSQGSR	-25	299	138	878	50	61	128	-153	22	-427	-65	-59	179	229	15	210	200	421	21	32	526	-3	-28	44	87	-79	94	2	84	98	43	7	112	88	50	312	-47	583	78	-6	58	-712	-44.4727	107.7	63.2273	0.31614	0.457737
	NCAP_CVEMC_0181-0195	NSSRSSSQGSRSGNS	-35	466	294	281	55	-20	192	-193	183	-87	-230	-1	198	76	-48	322	316	579	1	197	4002	-29	14	33	141	58	146	25	1549	57	64	-37	142	93	58	210	46	49	53	96	60	-873	143.473	127.3	270.773	0.366928	0.468882
	NCAP_CVEMC_0185-0199	SSSQGSRSGNSTRGT	-51	424	236	1015	1	118	60	-102	204	-486	-193	496	723	128	2	558	342	873	33	316	16	-40	50	23	150	78	240	80	3884	164	63	25	188	187	93	632	124	140	120	39	25	-634	21.8318	234.85	256.682	0.236446	0.419208
	NCAP_CVEMC_0189-0203	GSRSGNSTRGTSPGP	6	1111	708	524	-1	74	87	-71	560	-523	-30	6055	947	264	56	768	94	1428	73	2048	3638	95	473	150	9526	201	1904	132	7754	127	120	139	301	181	189	1915	440	3537	320	306	107	-243	714.373	708.9	1423.27	0.106268	0.316509
	NCAP_CVEMC_0193-0207	GNSTRGTSPGPSGIG	-43	-259	32	-73	5	7	-41	-285	31	-305	-346	-148	-286	-152	19	155	70	124	60	40	1427	-125	16	-22	9068	419	-49	-24	124	-131	31	-28	-21	-12	-8	-342	-288	1895	-67	-24	-152	-1618	527.432	-69.75	457.682	0.381227	0.474634
	NCAP_CVEMC_0197-0211	RGTSPGPSGIGAVGG	-59	-88	-31	43	18	-4	68	-224	36	-420	-156	-94	-126	-11	5	-50	9	86	-34	-3	294	-12	71	24	-7	68	-305	6	10	-6	10	3	-21	10	32	-59	-113	-3	-31	-13	-34	-682	17.2955	-51.75	-34.4545	0.18895	0.392245
	NCAP_CVEMC_0201-0215	PGPSGIGAVGGDLLY	-236	-495	-159	-197	29	-145	-228	-56	1253	-1181	-849	-401	4230	-338	-142	-576	543	1437	1303	468	403	783	599	28	-356	-168	7411	-122	-2	78	9	-89	-11	753	232	674	2268	485	453	265	415	-1188	374.273	213	587.273	0.0358768	0.206469
	NCAP_CVEMC_0205-0219	GIGAVGGDLLYLDLL	2367	696	732	724	32	521	33	-318	1543	-880	-192	866	6509	261	431	437	949	1167	299	613	-62	454	697	350	811	227	11115	1120	456	629	222	404	2385	567	88	885	2938	431	387	-1	310	-1082	221	839.5	1060.5	0.410341	0.481562
	NCAP_CVEMC_0209-0223	VGGDLLYLDLLNRLQ	5559	144	897	1163	-86	254	68	-634	509	-640	-340	518	3709	289	356	318	731	1423	61	61	-284	979	1230	406	1521	596	9386	994	673	429	303	323	249	679	364	3096	2508	1139	833	581	1370	-2158	428.227	718	1146.23	0.0303066	0.189243
	NCAP_CVEMC_0213-0227	LLYLDLLNRLQALES	-60	-53	446	294	-167	132	37	-408	1597	-433	-591	11	1686	157	184	-123	625	510	32	-52	-509	220	694	285	385	348	2608	378	343	360	189	120	500	847	106	1094	823	377	290	184	225	-2450	145.936	191.2	337.136	0.0171908	0.14203
	NCAP_CVEMC_0217-0231	DLLNRLQALESGKVK	1	213	593	162	-104	48	168	-378	850	-4	-244	-45	81	100	82	97	252	606	-5	97	-16	249	645	667	436	413	2704	480	689	48	289	147	2163	1010	1748	28	668	99	11026	164	55	4643	1160.36	128.5	1288.86	0.000821133	0.0246295
	NCAP_CVEMC_0221-0235	RLQALESGKVKQSQP	38	259	331	-23	-93	59	47	-341	446	-49	-434	-133	-196	392	29	589	81	509	17	0	-406	24	251	101	63	213	1159	52	240	-50	88	118	734	373	67	-250	-59	1190	36	229	-99	-1239	52.4636	76.4	128.864	0.24429	0.423974
	NCAP_CVEMC_0225-0239	LESGKVKQSQPKVIT	-75	-296	55	-128	-207	-33	9	-211	47	-64	-206	-169	-240	-15	-107	2379	-9	-32	-32	-146	26	-77	25	98	-38	214	-496	-28	-24	-7	38	54	-48	39	418	-214	-151	-14	-114	71	352	-466	-41.5455	26	-15.5455	0.0469843	0.233643
	NCAP_CVEMC_0229-0243	KVKQSQPKVITKKDA	-65	-239	90	-132	-118	-13	87	-164	67	3	-391	-55	-385	148	-9	358	-42	-37	-36	-46	-376	-143	44	33	-87	20	77	-48	100	-136	8	1	79	105	105	-159	-256	-74	-64	52	-180	-1400	-55.55	-48.95	-104.5	0.494976	0.496596
	NCAP_CVEMC_0233-0247	SQPKVITKKDAAAAK	-63	-322	258	-58	-8	20	28	-126	100	-96	-83	-45	-136	-35	-10	91	127	50	-49	60	44	-8	28	119	19	0	-87	41	83	-73	2	-4	40	97	2	4	-6	-3	-17	11	-42	-418	7.21364	-14.85	-7.63636	0.199397	0.396481
	NCAP_CVEMC_0237-0251	VITKKDAAAAKNKMR	-63	-724	299	-70	-74	15	14	-479	-160	-495	-132	29	-789	-251	-32	-568	-233	-283	-102	-168	-211	5	2	-56	-246	-88	-1152	-185	12	-231	-46	-2	-190	86	67	-400	-204	-120	-193	-84	-205	-1986	-33.3818	-213.3	-246.682	0.357491	0.467092
	NCAP_CVEMC_0241-0255	KDAAAAKNKMRHKRT	-91	-730	-90	-216	-256	-125	-9	-340	-186	-724	-276	-211	-1087	-40	-102	-751	-274	-498	-88	-208	-332	-146	-56	-22	-319	-29	-1756	-187	30	-305	-33	-18	-165	-120	-12	-442	-386	-75	-188	-69	-238	-2102	-1.71818	-315.1	-316.818	0.106268	0.316509
	NCAP_CVEMC_0245-0259	AAKNKMRHKRTSTKS	-145	-474	-122	-455	-149	-65	33	-482	-190	-58	-308	-248	-698	-194	-76	-681	-157	-234	-58	-121	-364	-327	10	-8	-265	-2	-823	-213	-81	-182	-34	-47	-71	-68	56	-332	-287	-117	-172	-41	-182	-2019	-9.03636	-244.1	-253.136	0.153853	0.365887
	NCAP_CVEMC_0249-0263	KMRHKRTSTKSFNMV	-105	-546	121	-250	26	-27	-69	-663	317	-946	-926	-140	683	-310	-30	-519	-439	646	29	127	2	236	452	48	-413	72	2945	34	-3	-25	2	-12	-78	355	-1	-403	352	-143	195	202	-194	-3151	172.505	-151.05	21.4545	0.0495084	0.238252
	NCAP_CVEMC_0253-0267	KRTSTKSFNMVQAFG	407	680	1549	1231	194	308	403	-172	741	376	-79	345	1546	693	289	1388	1559	1353	159	614	68	472	637	457	967	819	4170	649	995	512	537	432	489	896	502	1385	2110	619	696	659	551	83	171.027	679.2	850.227	0.206539	0.39954
	NCAP_CVEMC_0257-0271	TKSFNMVQAFGLRGP	1366	4164	4160	4263	451	805	1987	501	3211	1075	425	1449	12597	2619	944	6538	6916	8160	945	2183	578	2037	2895	1206	4461	2268	18967	2292	2292	2398	1274	1662	2332	2204	2329	5562	6562	1512	1560	2116	2315	2080	-15.1318	3237.95	3222.82	0.285469	0.441701
	NCAP_CVEMC_0261-0275	NMVQAFGLRGPGDLQ	345	1246	2585	1350	11	634	945	150	1812	556	134	728	2346	862	405	2953	1879	2683	344	959	547	1842	1133	1051	1619	1405	10047	1145	1332	1276	658	731	674	1045	10446	1835	2746	686	4132	884	598	1731	1015.6	1146.35	2161.95	0.063798	0.260237
	NCAP_CVEMC_0265-0279	AFGLRGPGDLQGNFG	468	1536	1909	2897	119	857	3578	175	1390	216	-112	1155	5804	793	506	2824	1832	4196	532	746	321	2405	1649	849	1965	1742	12167	1830	1101	1207	846	1776	731	1609	8172	2763	3799	890	1802	781	1039	921	718.268	1571.05	2289.32	0.11096	0.322479
	NCAP_CVEMC_0269-0283	RGPGDLQGNFGDLQL	323	256	1265	1122	423	190	3664	521	1261	561	148	628	1492	1136	540	1296	1283	944	128	607	235	1475	706	362	1144	840	4534	868	663	359	513	1267	998	659	551	1170	1827	611	512	279	206	1192	63.8273	889.4	953.227	0.386054	0.474634
	NCAP_CVEMC_0273-0287	DLQGNFGDLQLNKLG	4	348	345	487	154	51	89	161	481	-170	-133	141	977	616	76	1682	828	592	70	123	22	223	134	187	688	2500	1696	237	461	137	173	156	265	303	196	315	513	165	388	188	172	9015	478.173	346.1	824.273	0.115799	0.328582
	NCAP_CVEMC_0277-0291	NFGDLQLNKLGTEDP	-105	-95	-93	-565	-13	-153	5	127	496	-1310	-296	-167	312	-208	-151	-529	13	191	-9	159	72	161	39	-42	-293	73	-527	-31	-104	-221	-37	-10	-65	133	-31	-4	449	-13	336	0	-11	17	114.595	-119.55	-4.95455	0.118254	0.33099
	NCAP_CVEMC_0281-0295	LQLNKLGTEDPRWPQ	840	1490	1782	1912	428	333	471	302	1990	4344	151	1231	4753	950	794	2554	742	2421	342	710	528	1974	1078	645	2210	20251	10787	1125	1691	1383	742	780	554	1079	733	2676	3549	1241	1105	861	988	27408	2363.36	1427	3790.36	0.108586	0.321162
	NCAP_CVEMC_0285-0299	KLGTEDPRWPQIAEL	610	89	1070	675	480	28	325	261	875	3775	-141	1282	1987	2707	207	337	868	741	362	383	109	1363	2719	988	2606	1266	5117	259	1015	929	329	578	872	604	425	553	1832	416	1253	307	256	-233	224.995	846.05	1071.05	0.2138	0.404789
	NCAP_CVEMC_0289-0303	EDPRWPQIAELAPTA	216	446	480	202	118	159	224	145	369	107	-274	662	832	484	150	859	457	648	158	198	-190	1017	449	647	504	535	3747	226	683	222	399	488	581	486	265	251	1162	253	379	314	216	-697	210.591	332	542.591	0.0482332	0.238252
	NCAP_CVEMC_0293-0307	WPQIAELAPTASAFM	-128	-139	-115	100	10	-109	65	-616	-84	-1502	-335	-201	-751	17	-110	-187	-382	774	-52	32	-716	-292	-27	-19	9	-96	-994	-50	128	-68	89	-12	0	-66	-96	-365	-470	-120	-58	-120	-124	-3435	-128.077	-185.65	-313.727	0.444913	0.489436
	NCAP_CVEMC_0297-0311	AELAPTASAFMGMSQ	1642	-797	369	13	-275	-95	-31	-584	1209	-66	-747	-245	-1288	274	-96	1058	312	147	-159	-170	-672	-187	-77	369	454	32	-2430	-226	1304	-224	191	91	-165	313	80	149	-716	-69	-89	273	-380	-2633	-233.186	23.55	-209.636	0.449895	0.491389
	NCAP_CVEMC_0301-0315	PTASAFMGMSQFKLT	13	732	441	872	-19	229	42570	-350	990	-143	330	155	1943	528	369	1420	1497	1613	141	449	-296	342	520	279	1349	1030	4975	430	497	310	602	137	187	708	333	1306	1220	528	397	316	166	-710	-2024.18	2689	664.818	0.390875	0.476542
	NCAP_CVEMC_0305-0319	AFMGMSQFKLTHQNN	567	-394	1406	249	-252	426	34770	-574	615	378	263	194	-1189	463	230	213	244	154	196	-261	-318	353	968	229	106	1583	-321	343	876	270	638	571	33	468	2932	74	-106	762	363	1095	97	675	-1353.49	1884.9	531.409	0.101721	0.311368
	NCAP_CVEMC_0309-0323	MSQFKLTHQNNDDHG	212	1133	855	419	-226	60	14562	-205	103	324	-198	743	-522	304	14	-495	-55	59	60	-96	-270	216	938	405	86	723	-621	139	334	62	250	388	254	367	564	-19	-295	571	513	542	-58	2141	-523.914	852.55	328.636	0.120776	0.33099
	NCAP_CVEMC_0313-0327	KLTHQNNDDHGNPVY	306	419	1111	697	-54	131	211	-60	753	433	13	1259	2123	586	178	579	-13	30	77	32	137	1094	933	408	590	971	5190	200	506	398	285	441	218	785	773	608	583	1369	676	731	169	1913	422.086	440.55	862.636	0.0113282	0.114088
	NCAP_CVEMC_0317-0331	QNNDDHGNPVYFLRY	-148	-493	-140	-14	-15	-107	-96	-282	243	-612	-758	-209	181	-166	-101	-571	338	613	28	152	-124	-117	22	21	-36	-91	-18	-63	143	-304	56	-74	22	69	14	61	-80	53	-7	24	-75	-2603	-33.3773	-107.85	-141.227	0.131198	0.342218
	NCAP_CVEMC_0321-0335	DHGNPVYFLRYSGAI	1191	6469	4441	4659	232	2108	1465	-16	3840	-326	644	1737	13249	4000	1350	7370	4579	12795	1057	3044	400	1797	2709	713	2003	1747	38010	2520	262	3233	1151	356	3562	4436	1780	8333	8799	3204	2113	1203	2346	-1338	366.464	3694.4	4060.86	0.329706	0.46102
	NCAP_CVEMC_0325-0339	PVYFLRYSGAIKLDP	1044	3157	2485	2911	190	797	989	-9	2807	230	-215	946	17812	2017	663	6126	3703	7337	514	3137	193	1015	1818	7496	2414	1963	25637	2111	472	2416	514	1049	2298	2246	1022	5253	6640	3235	1117	819	2066	-673	400.723	2832.05	3232.77	0.381241	0.474634
	NCAP_CVEMC_0329-0343	LRYSGAIKLDPKNPN	2173	1761	1878	1560	56	2260	-301	-545	1090	-216	-92	517	1745	1022	350	2411	1225	3598	316	735	-51	48024	1540	28891	681	1449	12785	956	752	797	456	400	1556	1756	449	4836	2973	820	763	12252	520	187	4504.3	1077.15	5581.45	0.159922	0.369446
	NCAP_CVEMC_0333-0347	GAIKLDPKNPNYNKW	460	-111	1034	459	1881	3081	187	-196	234	271	-55	954	1049	1058	81	73	105	22	274	-68	-147	31963	2207	20867	1317	711	3042	260	1300	88	501	731	330	26567	840	4548	-70	761	274	8037	259	1464	4271.71	539.65	4811.36	0.00836459	0.0988526
	NCAP_CVEMC_0337-0351	LDPKNPNYNKWLELL	726	5862	2289	18863	165	17380	926	15345	3914	250	848	3605	15729	2105	806	20817	8900	9186	609	34014	11226	18895	12181	24804	8244	27386	19048	2559	1896	1659	725	1081	1933	2089	3810	9251	7757	1634	16825	826	16495	45	536.186	8116.95	8653.14	0.30283	0.449763
	NCAP_CVEMC_0341-0355	NPNYNKWLELLEQNI	-32	-756	-72	-61	-34	-70	-74	-297	916	-1440	-747	-204	4990	-492	-54	-65	-8	1323	79	342	388	2169	725	-2	-176	96	10786	51	172	15	94	-54	-12	547	28	-19	2973	47	861	337	-77	-3145	556.164	162.2	718.364	0.00780751	0.0955424
	NCAP_CVEMC_0345-0359	NKWLELLEQNIDAYK	871	1473	1725	126	2912	732	452	1232	1511	-183	-511	1423	9882	978	513	1764	1607	731	2811	3314	624	5689	1767	1405	2259	1429	19600	1518	1014	1227	1120	1076	567	2911	970	3920	6398	2409	1661	927	2242	224	1102.62	1668.15	2770.77	0.101721	0.311368
	NCAP_CVEMC_0349-0363	ELLEQNIDAYKTFPK	661	235	1027	8737	1213	262	-329	710	628	482	-50	1598	1774	870	709	604	853	562	258	88	73	1430	1099	563	683	878	8685	629	1470	308	633	1389	671	978	272	1355	1905	1008	694	822	392	1660	209.809	1044.6	1254.41	0.0703375	0.269578
	NCAP_CVEMC_0353-0367	QNIDAYKTFPKKEKK	289	-606	662	3469	395	567	92	2564	-20	-17	-207	228	666	89	53	-500	-58	-408	4	-103	-181	264	466	738	-51	580	-1718	-109	187	-238	1618	517	173	334	358	745	-480	504	201	325	234	-545	-179.677	357.95	178.273	0.32064	0.457737
	NCAP_CVEMC_0357-0371	AYKTFPKKEKKQKAP	-60	-707	-10	251	131	7	-30	-180	-163	-506	-162	20	-664	184	-15	-635	-198	-317	120	-57	-307	58	7	241	-156	149	-1501	-21	285	-251	53	110	7	238	169	-156	37	32	4	92	-97	-1727	25.2773	-149.55	-124.273	0.060673	0.256164
	NCAP_CVEMC_0361-0375	FPKKEKKQKAPKEES	8	-403	209	5630	536	-28	109	-120	-170	-1226	-195	2857	595	-119	32	-597	111	-314	144	333	-462	-32	265	63	3772	269	-351	-36	202	-182	18	7	8	160	53	-277	-179	493	-119	158	-153	-1238	-258.736	369.6	110.864	0.366922	0.468882
	NCAP_CVEMC_0365-0379	EKKQKAPKEESTDQM	-4	-136	332	-91	-51	-62	-6	-61	39	142	-130	216	-392	100	-58	963	28	16	23	-75	-119	-52	28	3	299	-49	-119	-23	225	-10	77	36	-61	154	-1	-149	-80	141	27	142	-71	-767	-56.4227	39.65	-16.7727	0.5	0.5
	NCAP_CVEMC_0369-0383	KAPKEESTDQMSEPP	-39	-179	156	16	-54	7	34	-40	15	-64	-68	95	-185	206	-15	285	-78	100	-10	-78	-85	36	-10	5	206	113	-173	5	109	45	20	5	13	96	88	-68	-37	109	35	48	-108	-204	6.07273	5.2	11.2727	0.232508	0.419208
	NCAP_CVEMC_0373-0387	EESTDQMSEPPKEHR	10	-58	268	154	-62	-1	131	60	151	228	-83	203	-252	185	-26	983	142	163	73	142	-59	37	31	95	441	157	-183	61	202	44	88	84	36	226	20	-69	-127	247	653	139	32	-329	-37.55	120.55	83	0.285469	0.441701
	NCAP_CVEMC_0377-0391	DQMSEPPKEHRVQGT	35	-180	375	66	23	99	173	-29	172	-148	2	225	-361	173	104	-141	62	68	246	1479	-63	82	319	246	351	470	-740	82	281	25	276	152	201	206	264	-33	-196	355	55	419	121	-806	-28.1955	122.15	93.9545	0.118245	0.33099
	NCAP_CVEMC_0381-0395	EPPKEHRVQGTQRTR	5	1929	1396	2156	245	310	583	-111	559	-316	-123	421	1229	335	79	965	718	1938	194	341	877	409	870	239	285	772	3370	332	416	387	249	198	577	869	1330	2526	1183	2022	909	760	590	-380	211.441	642.65	854.091	0.142235	0.354079
	NCAP_CVEMC_0385-0399	EHRVQGTQRTRTRPS	190	1644	1075	48	20	224	242	-242	173	-755	-175	395	-2	601	256	542	21	425	166	162	234	1162	1063	113	-87	1591	10982	105	13	32	84	154	509	2046	925	1958	1851	1053	969	753	778	-969	900.364	250.5	1150.86	0.0303118	0.189243
	NCAP_CVEMC_0389-0403	QGTQRTRTRPSVQPG	148	3151	1407	1817	258	455	493	-88	1104	-365	-364	684	4857	1338	196	1874	1021	2671	390	711	237	500	1351	343	340	252	7777	658	244	324	688	221	694	1211	1124	2317	2341	954	1347	412	741	-820	-30.8091	1087.9	1057.09	0.434984	0.486164
	NCAP_CVEMC_0393-0407	RTRTRPSVQPGPMID	1786	4947	3325	3977	433	1135	688	822	2787	158	671	2192	7897	2342	666	5862	846	7037	1791	1506	1858	6584	8393	1610	1722	17539	19197	3519	2435	1484	963	960	2547	6277	12850	10956	9194	6910	6993	6810	10745	6227	4082.65	2543.4	6626.05	0.00130828	0.0315302
	NCAP_CVEMC_0397-0411	RPSVQPGPMIDVNTD	-112	-198	-103	-7	-5	-10	37	-270	242	-822	-270	-189	-471	13	-89	125	-130	170	9	2	-339	-110	29	30	-160	166	-449	-47	33	-59	39	103	-19	65	-7	-310	-415	-74	-50	153	-144	-1769	-47.6455	-103.9	-151.545	0.459876	0.493399
	NCAP_CVH22_0001-0015	MATVKWADASEPQRG	94	222	552	694	64	75	307	-5	458	-66	975	601	158	1148	446	1164	505	689	329	-37	-57	209	150	318	290	668	1057	37	327	67	396	216	259	234	542	173	570	1072	285	289	177	-137	-94.0136	418.65	324.636	0.2138	0.404789
	NCAP_CVH22_0005-0019	KWADASEPQRGRQGR	434	2205	2560	1473	43	383	237	-139	2061	-48	70	822	378	654	342	1255	760	1609	180	1117	1785	1093	1426	195	-77	4856	14028	570	932	243	299	192	332	1976	6159	2753	2879	2059	2144	1147	1423	917	1331.61	819.8	2151.41	0.0379082	0.210478
	NCAP_CVH22_0009-0023	ASEPQRGRQGRIPYS	760	5694	4024	18719	403	578	1734	-126	1971	169	326	2015	6723	2764	406	7109	2469	5900	346	1242	1884	1288	2540	434	1976	1663	16715	1579	1114	1169	1417	629	1056	1777	2511	6727	6595	4820	2522	2202	3013	2338	-162.709	3161.3	2998.59	0.22876	0.415168
	NCAP_CVH22_0013-0027	QRGRQGRIPYSLYSP	1031	5791	5028	24308	706	640	1206	141	3160	612	60	743	13194	1948	642	6179	3239	6883	474	1472	1352	1328	3387	1232	3359	2697	9534	1197	805	2197	1811	1057	3415	2003	1098	6549	5616	3063	2066	1623	1749	355	-1259.53	3872.85	2613.32	0.2138	0.404789
	NCAP_CVH22_0017-0031	QGRIPYSLYSPLLVD	1364	3478	4249	3641	424	1186	1207	235	4379	145	210	2375	18418	2773	2232	4614	4871	7123	1413	1754	1772	5917	6779	907	1879	3127	33263	3666	918	2920	1204	1144	1960	2528	824	6125	7163	2224	1088	2737	2331	199	817.041	3304.55	4121.59	0.454885	0.491389
	NCAP_CVH22_0021-0035	PYSLYSPLLVDSEQP	720	2682	1579	2233	92	329	443	4	1756	236	-186	1061	11300	1640	598	1821	2217	2117	385	697	370	6419	1890	472	2995	1995	14361	1993	628	2015	593	814	1330	1115	1089	3109	5498	1928	878	892	2059	198	806.573	1586.2	2392.77	0.0703375	0.269578
	NCAP_CVH22_0025-0039	YSPLLVDSEQPWKVI	417	2309	1662	3026	113	509	485	367	2064	437	241	10321	5575	1224	707	1783	2071	2020	468	1013	7806	2143	1288	814	12345	1686	21522	1875	964	11977	483	1045	1457	1100	880	2734	4090	1895	977	578	1403	1159	1805.81	1840.6	3646.41	0.063798	0.260237
	NCAP_CVH22_0029-0043	LVDSEQPWKVIPRNL	755	979	1139	1767	296	361	287	839	1707	485	-47	1402	5314	3969	654	1630	1651	3276	414	854	20213	1747	1430	26602	21949	7549	27135	1363	1005	14007	692	3212	941	1908	1883	7409	1698	1118	13396	815	2833	175	5844.31	1386.6	7230.91	0.00249212	0.047757
	NCAP_CVH22_0033-0047	EQPWKVIPRNLVPIN	1254	3451	3140	2623	484	786	579	439	6948	305	214	2013	15492	1649	1195	3908	3360	6063	1018	1946	11601	2750	15300	2919	21864	7705	26957	2893	1924	16151	1221	3534	2344	3473	2560	3836	5550	1200	15725	743	2713	200	4118.6	2843.35	6961.95	0.0129132	0.123301
	NCAP_CVH22_0037-0051	KVIPRNLVPINKKDK	271	-260	490	88	-446	32	436	-210	844	349	-115	38	279	348	40	-198	614	2298	303	922	319	148	670	434	681	674	8606	930	216	550	136	338	335	739	485	242	839	193	167	377	71	1234	529.486	306.15	835.636	0.0226342	0.162231
	NCAP_CVH22_0041-0055	RNLVPINKKDKNKLI	-90	-412	95	701	-126	-40	88	-439	219	-824	-216	-111	-344	387	1480	-271	263	502	106	113	-333	47	475	158	-234	710	2073	63	-8	240	501	121	346	216	227	131	158	150	-108	47	-121	-1630	92.7227	54.05	146.773	0.120766	0.33099
	NCAP_CVH22_0045-0059	PINKKDKNKLIGYWN	4335	1719	4228	2655	167	1474	697	14	6797	3186	333	4632	3764	3653	6219	3803	1532	1023	657	97	1194	3766	2506	2241	6722	2510	18551	3129	1142	1222	2476	3689	1238	2887	1979	4477	3456	3716	2796	2095	1568	3136	927.841	2549.25	3477.09	0.236455	0.419208
	NCAP_CVH22_0049-0063	KDKNKLIGYWNVQKR	258	-568	715	604	416	3611	406	-407	615	-843	375	571	-490	1821	1031	-89	81	-41	254	2051	3318	1623	1031	1363	63	1754	389	456	797	1199	556	835	509	1288	1544	384	631	688	1431	1173	456	-1967	368.768	518.55	887.318	0.0142182	0.131913
	NCAP_CVH22_0053-0067	KLIGYWNVQKRFRTR	1393	1399	2031	838	284	555	713	540	2564	1584	356	574	14357	2083	799	3122	967	5504	830	1850	9066	3393	4717	4391	6578	11372	27886	8436	3060	2210	896	2545	1989	3333	3298	3079	8473	2243	4714	2807	4330	782	3319.12	2117.15	5436.27	9.20577e-05	0.00518435
	NCAP_CVH22_0057-0071	YWNVQKRFRTRKGKR	-123	-453	211	-268	-63	77	124	29	170	-1206	28	-81	147	40	45	-468	89	1326	190	-1	1077	621	561	288	45	480	2267	518	436	458	229	683	50	512	431	29	811	264	287	305	228	-1944	401.895	-9.35	392.545	4.49261e-05	0.00310342
	NCAP_CVH22_0061-0075	QKRFRTRKGKRVDLS	249	1027	1123	837	385	325	319	-18	1053	-176	102	363	2700	702	89	884	884	3626	247	1117	149	536	910	576	698	1180	6943	973	722	848	327	512	647	782	358	1487	1333	912	868	927	206	592	230.191	791.9	1022.09	0.159912	0.369446
	NCAP_CVH22_0065-0079	RTRKGKRVDLSPKLH	301	398	783	396	-42	1143	304	89	453	230	267	100	1723	409	346	497	742	2437	337	477	106	393	2501	346	587	987	3618	1008	799	435	284	3936	397	935	673	494	412	1001	891	562	276	-1044	321.273	569.5	890.773	0.0508104	0.243
	NCAP_CVH22_0069-0083	GKRVDLSPKLHFYYL	1115	6728	3586	5580	348	1227	741	-472	2512	-111	-62	2948	22878	4242	1932	4244	9445	5473	806	794	-22	2876	3102	1387	3809	2093	44459	3817	412	2264	744	2218	1274	3405	1263	11051	11891	3159	2071	1253	2953	-825	1059.3	3697.7	4757	0.395722	0.476542
	NCAP_CVH22_0073-0087	DLSPKLHFYYLGTGP	566	2789	1511	3052	92	476	114	-336	1923	-271	-215	1516	13956	2776	477	2129	3636	2835	281	889	-68	1610	1749	804	1773	803	22252	1933	527	971	519	495	575	1994	843	4788	7350	1325	951	646	1168	-1069	451.064	1909.8	2360.86	0.386054	0.474634
	NCAP_CVH22_0077-0091	KLHFYYLGTGPHKDA	676	3175	1297	3907	-116	477	536	-434	1601	213	-320	1481	14151	2732	940	3195	1165	1186	245	796	-92	2181	1855	581	2025	1071	27408	1684	381	897	117	927	409	2375	409	4714	7351	1787	1014	266	2072	-411	837.623	1845.15	2682.77	0.357486	0.467092
	NCAP_CVH22_0081-0095	YYLGTGPHKDAKFRE	1155	487	1750	1515	23	311	542	-112	442	-232	1	1119	1053	1050	388	874	307	315	162	344	395	1739	1215	348	383	1939	15124	225	348	249	634	324	515	1710	946	1818	2868	2132	1647	1273	850	-14	1092.03	574.7	1666.73	0.0200555	0.153548
	NCAP_CVH22_0085-0099	TGPHKDAKFRERVEG	129	52	412	609	-98	18	-32	-354	383	110	-284	285	-273	36	0	709	89	398	-39	107	-170	133	411	77	234	439	1904	55	150	36	204	202	36	421	253	53	17	337	50	187	-5	-1113	64.9227	112.85	177.773	0.172441	0.380614
	NCAP_CVH22_0089-0103	KDAKFRERVEGVVWV	383	1549	1652	1772	70	429	567	-111	667	-279	-207	9594	4465	1715	844	1056	477	1445	355	283	352	2402	2472	687	1867	2128	17119	2241	662	1331	793	557	680	976	493	2063	5786	843	1436	773	1120	-265	778.064	1336.3	2114.36	0.046991	0.233643
	NCAP_CVH22_0093-0107	FRERVEGVVWVAVDG	127	1102	700	1156	155	177	208	-96	586	164	-107	3264	3423	797	455	847	1661	1232	1965	315	8	333	1111	819	665	378	3281	559	355	699	175	202	828	397	235	1062	1504	396	458	265	502	-562	-285.186	906.55	621.364	0.31168	0.454468
	NCAP_CVH22_0097-0111	VEGVVWVAVDGAKTE	406	3304	1166	2722	36	281	388	-298	1449	-651	-241	13120	10433	2025	993	934	2078	2069	606	435	-242	1116	1375	138	2211	620	16885	1412	428	793	242	418	392	828	466	3258	5718	981	560	287	1481	-1472	-340.25	2062.75	1722.5	0.376455	0.472087
	NCAP_CVH22_0101-0115	VWVAVDGAKTEPTGY	2359	65	433	1654	160	319	194	131	1020	587	299	17225	2239	951	170	1118	991	-285	1180	603	-71	915	5407	464	827	2035	10583	572	670	697	611	2688	10	3331	1307	1089	2099	1177	527	642	384	-281	51.3045	1570.65	1621.95	0.166124	0.376989
	NCAP_CVH22_0105-0119	VDGAKTEPTGYGVRR	-49	185	726	826	57	38	102	-135	516	37	-261	-40	831	183	9	1427	645	846	14	82	308	19	186	195	288	93	1169	160	206	135	167	66	143	302	516	589	502	270	363	174	82	-1326	-92.5409	301.95	209.409	0.20652	0.39954
	NCAP_CVH22_0109-0123	KTEPTGYGVRRKNSE	40	401	858	492	-114	56	198	-259	163	-416	-112	170	178	158	100	537	-45	321	40	202	43	297	265	65	-144	692	1664	46	195	-67	103	117	89	472	986	674	360	366	418	481	179	-568	157.645	148.4	306.045	0.101712	0.311368
	NCAP_CVH22_0113-0127	TGYGVRRKNSEPEIP	236	467	664	155	41	197	255	-101	536	643	-301	251	1057	459	250	1119	883	1868	100	403	95	589	612	432	699	574	2703	471	480	1307	557	399	463	501	1661	446	568	477	202	570	202	-296	164.173	459.1	623.273	0.106259	0.316509
	NCAP_CVH22_0117-0131	VRRKNSEPEIPHFNQ	392	1012	1267	904	128	294	495	-36	961	-66	-83	513	788	600	285	1165	299	1530	236	279	428	1720	955	445	737	1284	7346	1154	787	1122	468	555	475	1130	3905	1576	1668	1267	909	966	821	448	823.032	548.15	1371.18	0.00174176	0.0386055
	NCAP_CVH22_0121-0135	NSEPEIPHFNQKLPN	643	-405	313	369	375	123	46	-82	2990	207	-283	431	-373	1424	60	4	224	227	-4	129	-248	445	464	402	236	466	-435	516	486	178	421	570	617	506	221	-100	-185	336	91	293	123	-205	-84.6273	320.9	236.273	0.175705	0.384808
	NCAP_CVH22_0125-0139	EIPHFNQKLPNGVTV	-102	-354	23	-177	-129	-4	-32	490	192	-412	-296	141	-177	746	12	160	-250	495	-21	-115	-248	157	233	0	165	506	1216	21	205	-26	165	305	-9	125	211	-338	-43	-58	-2	52	-270	-1709	20.4091	9.5	29.9091	0.120766	0.33099
	NCAP_CVH22_0129-0143	FNQKLPNGVTVVEEP	198	674	831	230	-46	168	49	312	778	267	-337	730	3272	3440	200	531	953	1495	300	358	-251	586	630	278	567	596	6827	613	5936	641	263	471	186	586	217	635	1706	308	309	299	576	-608	251.259	720.15	971.409	0.415244	0.481562
	NCAP_CVH22_0133-0147	LPNGVTVVEEPDSRA	-2	197	322	262	-88	143	32	-252	706	-108	-210	354	1525	460	133	43	562	542	251	67	107	256	312	121	309	309	4109	388	46	147	116	136	-57	125	63	158	498	204	73	26	-43	-1047	41.9591	246.95	288.909	0.395718	0.476542
	NCAP_CVH22_0137-0151	VTVVEEPDSRAPSRS	597	66	350	-113	-253	-18	-106	2000	249	-322	-474	-32	332	-46	-83	-477	2872	610	8065	2702	-583	-99	41	31	-81	107	522	72	5	-153	204	-18	-138	539	8175	-182	770	-29	-78	83	-88	3054	-243.495	795.95	552.455	0.439944	0.489329
	NCAP_CVH22_0141-0155	EEPDSRAPSRSQSRS	-4	-166	184	305	-9	58	0	279	89	-277	-198	37	-163	-38	6	-11	673	8799	144	236	-65	10	188	-9	-77	259	847	9	-10	24	44	1	-17	10	89	226	9887	102	480	114	-30	-600	24.7091	497.2	521.909	0.38604	0.474634
	NCAP_CVH22_0145-0159	SRAPSRSQSRSQSRG	-20	986	369	1967	99	96	212	-257	221	-49	-6	88	906	277	-6	952	928	6294	19	286	-316	-77	135	26	972	60	1830	-11	182	64	113	1	548	112	168	1586	9879	71	54	131	137	-1400	-19.6909	668.1	648.409	0.221198	0.410644
	NCAP_CVH22_0149-0163	SRSQSRSQSRGRGES	-41	521	416	510	-1	19	60	-253	312	-531	18	1	429	-37	-30	92	190	6326	22	242	-37	32	32	33	22	40	507	20	193	-31	19	6	393	64	83	732	97	131	78	67	215	-1159	-343.386	413.25	69.8636	0.439936	0.489329
	NCAP_CVH22_0153-0167	SRSQSRGRGESKPQS	51	2007	947	1815	95	3	58	0	490	-117	39	367	846	697	58	715	405	1442	5	202	103	37	180	95	183	172	1403	130	66	217	483	27	100	495	468	1229	705	143	182	150	265	-270	-207.932	506.25	298.318	0.410337	0.481562
	NCAP_CVH22_0157-0171	SRGRGESKPQSRNPS	-4	962	1209	1004	-19	105	473	-138	656	-76	-236	106	1923	61	3690	1091	525	719	67	216	539	-124	578	185	313	217	570	109	225	159	262	87	547	335	310	763	456	286	39	604	123	-759	-351.973	616.7	264.727	0.348136	0.465672
	NCAP_CVH22_0161-0175	GESKPQSRNPSSDRN	-94	86	325	540	-6	23	108	-158	237	-319	-268	-43	-219	290	1704	485	262	378	11	57	177	63	109	11	91	165	292	57	207	-22	82	29	30	180	162	131	26	137	23	178	46	-726	-104.132	169.95	65.8182	0.489953	0.496596
	NCAP_CVH22_0165-0179	PQSRNPSSDRNHNSQ	-8	692	904	1317	-59	53	159	-151	667	86	-161	80	543	776	98	1232	927	482	137	110	348	-59	226	218	519	248	889	189	379	208	398	103	241	279	438	549	18	380	129	617	141	-570	-126.564	394.2	267.636	0.5	0.5
	NCAP_CVH22_0169-0183	NPSSDRNHNSQDDIM	-50	-77	388	218	-88	-19	58	118	346	282	-58	121	-108	76	-10	314	52	329	35	36	-129	21	60	48	130	204	62	99	320	162	82	137	85	179	151	-30	10	124	55	127	-21	-60	-15.6045	98.15	82.5455	0.376455	0.472087
	NCAP_CVH22_0173-0187	DRNHNSQDDIMKAVA	-2	-80	172	141	-127	-32	-17	-13	115	-108	-304	-95	-239	-38	-27	345	127	187	-9	-17	-390	-105	22	98	-95	66	346	-12	283	-165	84	34	96	49	1	-207	-244	44	-42	86	-107	-1102	-56.2227	-1.05	-57.2727	0.449893	0.491389
	NCAP_CVH22_0177-0191	NSQDDIMKAVAAALK	-123	-177	476	367	-229	43	81	-420	274	40	-191	-107	257	155	41	-116	414	491	3015	369	-229	-11	105	2771	43	101	-600	73	419	-95	102	15	3452	192	76	-36	188	8909	-29	44	-222	-2000	370.091	233	603.091	0.415241	0.481562
	NCAP_CVH22_0181-0195	DIMKAVAAALKSLGF	-56	-474	-149	181	-99	-36	188	-869	-197	-607	-357	-163	-534	-216	-107	-817	-528	-526	74	-111	-634	-160	305	-17	-496	-87	2455	-245	-45	-202	-78	-82	10	-102	-125	-451	-446	3877	-207	-252	-364	-3380	237.15	-270.15	-33	0.192462	0.392245
	NCAP_CVH22_0185-0199	AVAAALKSLGFDKPQ	-175	325	393	2174	52	57	235	-948	179	-1072	-350	698	3469	-42	457	-212	515	545	-131	54	-416	408	4	36	458	86	4212	70	-4	58	22	13	87	403	114	526	566	79	67	-31	-266	-1622	-89.7864	311.15	221.364	0.434984	0.486164
	NCAP_CVH22_0189-0203	ALKSLGFDKPQEKDK	35	3642	680	358	-88	1147	2720	-674	53	-740	-646	161	396	116	1197	-918	-15	-217	-17	15	-576	248	606	682	459	557	4329	-131	177	-248	44	244	84	222	353	-199	87	417	-180	371	-301	-1206	-85.75	360.25	274.5	0.366933	0.468882
	NCAP_CVH22_0193-0207	LGFDKPQEKDKKSAK	229	-75	427	19	-189	48	106	-195	-18	-46	42	1148	-5	122	46	11	-63	-108	0	47	44	115	235	1097	1218	241	1472	111	191	-53	21	28	16	187	132	105	-5	327	133	169	-17	-197	175.882	77.3	253.182	0.0133352	0.126891
	NCAP_CVH22_0197-0211	KPQEKDKKSAKTGTP	-52	-67	96	34	-23	-49	26	-155	62	258	-201	-80	-274	206	-22	334	-64	-15	-40	-14	-83	-21	-2	3	-8	79	41	-27	76	-29	13	15	-11	98	15	-95	-126	44	-31	34	-93	-891	-43.4091	-2	-45.4091	0.362191	0.468882
	NCAP_CVH22_0201-0215	KDKKSAKTGTPKPSR	-42	112	-39	2	-156	-53	43	-145	-76	-360	-373	-118	-459	-68	-28	-100	-139	-124	-29	-184	-353	-174	37	5	-98	26	-574	-87	5	-183	-5	31	-88	17	39	72	58	-19	-89	-49	2520	-1312	106.755	-116.8	-10.0455	0.0607031	0.256164
	NCAP_CVH22_0205-0219	SAKTGTPKPSRNQSP	16	479	135	-56	-82	42	-8	-325	81	-384	-161	-188	-238	103	-12	38	-54	-107	-51	-35	-220	-48	44	-18	1023	92	-603	-11	78	-145	28	8	-17	51	4630	337	-173	16	-33	90	3342	-1133	373.895	-40.35	333.545	0.113351	0.32719
	NCAP_CVH22_0209-0223	GTPKPSRNQSPASSQ	-51	73	59	31	-166	2	23	-267	178	-175	-263	-94	-255	22	4	516	184	166	-25	21	-358	-31	-24	63	3268	97	-208	64	218	-150	84	17	27	54	80	351	-185	1374	-44	64	-162	-1351	148.486	-0.85	147.636	0.260363	0.433482
	NCAP_CVH22_0213-0227	PSRNQSPASSQTSAK	-95	-120	-9	-138	-34	-19	180	-360	59	609	-199	-21	-221	-88	-44	-96	-102	-88	-53	-34	-91	-27	-11	-10	-9	35	-577	-14	-53	-124	43	-13	-42	-81	18	-96	-169	16	-68	-12	-144	-607	-48.8955	-43.65	-92.5455	0.264434	0.435893
	NCAP_CVH22_0217-0231	QSPASSQTSAKSLAR	51	399	476	316	0	22	170	-59	213	-52	-137	4	485	217	13	732	564	271	-4	76	-163	29	175	142	395	66	197	54	344	111	120	15	156	155	162	103	160	71	57	110	19	-475	-96.8045	187.85	91.0455	0.31168	0.454468
	NCAP_CVH22_0221-0235	SSQTSAKSLARSQSS	-16	-31	531	529	-81	78	494	-231	583	-58	-24	-72	223	105	46	861	362	480	-34	54	-96	494	108	108	186	107	383	272	475	5	119	3	110	131	86	259	225	125	90	110	-58	-372	-59.4955	189.95	130.455	0.376436	0.472087
	NCAP_CVH22_0225-0239	SAKSLARSQSSETKE	-78	-259	34	-85	-52	-37	-57	-165	18	-217	-535	-42	-372	18	-35	-12	-61	-16	108	-46	-329	146	-33	-3	-54	-8	-187	-67	70	-74	5	-7	-34	-2	18	-255	-290	2	-92	16	-88	-787	1.23182	-94.55	-93.3182	0.311652	0.454468
	NCAP_CVH22_0229-0243	LARSQSSETKEQKHE	-71	-117	148	58	-28	-26	62	-233	144	-281	-185	21	-381	239	-5	371	-70	5	7	-13	-169	773	63	71	31	123	153	-32	169	-14	97	24	-9	108	99	-14	-212	132	-115	111	-42	-470	57.6136	-17.75	39.8636	0.125912	0.336868
	NCAP_CVH22_0233-0247	QSSETKEQKHEMQKP	-69	-259	147	-202	-101	-25	-24	-238	1	-179	-226	194	-395	-24	-78	80	-258	-181	-23	-93	-287	-32	24	-47	460	140	-288	-64	-29	-121	0	-22	-46	99	90	-127	-247	231	-81	164	-122	-932	41.4227	-97.65	-56.2273	0.153863	0.365887
	NCAP_CVH22_0237-0251	TKEQKHEMQKPRWKR	148	-303	208	-28	-169	75	95	-175	19	-350	-90	236	-499	149	140	-280	49	-214	12	65	-264	260	161	155	-163	408	-563	27	98	27	-2	123	34	231	420	-61	311	471	222	158	262	-1989	60.4182	-45.6	14.8182	0.0188644	0.149833
	NCAP_CVH22_0241-0255	KHEMQKPRWKRQPND	121	159	3000	222	-23	218	415	-280	-39	-436	-52	516	-947	1007	212	476	-264	-167	30	145	176	573	557	93	-368	968	2755	-41	266	-37	61	24	85	811	1229	487	396	637	274	766	443	-1086	196.577	215.65	412.227	0.0495152	0.238252
	NCAP_CVH22_0245-0259	QKPRWKRQPNDDVTS	137	230	5837	49	-137	38	30	56	354	324	-216	394	-63	63	75	731	288	518	51	179	56	130	367	228	689	582	4392	584	260	203	239	215	68	537	1007	66	122	482	998	340	199	-137	81.6	446.9	528.5	0.0254725	0.172136
	NCAP_CVH22_0249-0263	WKRQPNDDVTSNVTQ	107	-71	658	359	-73	562	182	239	797	521	-292	536	-159	3808	62	826	255	400	942	-5	12558	415	391	627	752	569	539	362	13280	261	177	318	138	310	940	-101	-35	4113	3117	327	-103	-125	1282.3	482.7	1765	0.192462	0.392245
	NCAP_CVH22_0253-0267	PNDDVTSNVTQCFGP	494	980	1785	3434	363	180	277	754	2876	124	215	413	2694	3426	111	11780	2658	2743	574	572	-80	592	1025	174	2844	229	4103	682	2435	362	584	534	100	435	378	1162	1539	2101	412	739	596	3218	-724.286	1822.65	1098.36	0.329706	0.46102
	NCAP_CVH22_0257-0271	VTSNVTQCFGPRDLD	276	806	1019	422	-96	215	71	-292	842	-6	-457	311	2617	925	305	7145	505	-414	1290	105	-178	1066	880	309	847	454	5623	500	378	314	214	488	23	656	350	964	1339	401	227	442	648	19847	847.459	779.45	1626.91	0.101721	0.311368
	NCAP_CVH22_0261-0275	VTQCFGPRDLDHNFG	1509	469	1086	3778	-284	354	181	148	785	408	109	867	1103	185	211	155	501	941	609	23	122	1134	1626	892	876	1321	4665	960	600	274	729	579	280	1871	547	1558	981	1177	603	1160	312	1340	416.145	656.9	1073.05	0.00754346	0.0929293
	NCAP_CVH22_0265-0279	FGPRDLDHNFGSAGV	404	518	1221	714	36	136	387	1304	1114	973	5	492	1659	1017	346	2256	845	2430	2856	450	147	1324	2329	1016	1366	1353	6100	1064	1226	897	585	1238	669	1199	646	853	1326	1111	592	842	589	1173	298.441	958.15	1256.59	0.0737948	0.275371
	NCAP_CVH22_0269-0283	DLDHNFGSAGVVANG	45	410	637	585	19	49	225	517	800	81	-113	196	679	749	126	1365	358	705	77	426	-74	228	652	288	701	237	2551	250	648	305	211	207	80	402	351	1863	609	181	535	182	261	42	90.0182	396.8	486.818	0.464881	0.493399
	NCAP_CVH22_0273-0287	NFGSAGVVANGVKAK	-18	-94	109	101	-63	23	51	15516	441	136	-345	-124	19	93	20	408	328	340	622	71	-477	-84	1201	159	-94	118	508	0	326	-80	84	603	-62	3	97	569	-124	-31	-69	9	-165	-546	-793.291	881.7	88.4091	0.11578	0.328582
	NCAP_CVH22_0277-0291	AGVVANGVKAKGYPQ	-53	-375	173	188	-79	8	17	-187	475	-93	30	-107	-259	143	23	180	204	-4	-69	-126	-407	125	554	80	4	108	1035	-43	71	-120	87	36	-52	69	56	-15	-50	27	-120	31	-160	-1934	-32.5409	4.45	-28.0909	0.348131	0.465672
	NCAP_CVH22_0281-0295	ANGVKAKGYPQFAEL	285	4684	593	658	5	93	436	576	1058	4848	-80	1610	2272	3802	273	-19	955	575	512	632	-325	1188	3717	1273	7385	1031	3961	261	218	1845	493	1044	403	672	222	311	2157	843	1058	236	151	-860	51.7818	1188.4	1240.18	0.459878	0.493399
	NCAP_CVH22_0285-0299	KAKGYPQFAELVPST	40	3709	497	1212	136	183	245	1308	728	-324	-39	224	3168	847	174	187	571	903	288	99	318	517	411	427	625	435	7021	644	569	282	357	426	234	410	430	954	2555	977	174	630	622	-982	112.018	707.8	819.818	0.169273	0.380614
	NCAP_CVH22_0289-0303	YPQFAELVPSTAAML	146	-162	144	797	-88	-53	39	-244	628	-580	-413	-84	1770	2505	276	-299	990	401	-95	519	247	75	1110	161	550	1558	3354	131	91	-265	112	563	146	102	14	128	1557	-31	-133	16	-105	-2063	22.7864	309.85	332.636	0.31614	0.457737
	NCAP_CVH22_0293-0307	AELVPSTAAMLFDSH	-29	-218	152	97	-121	6	-8	-148	342	124	-427	-86	-114	91	13	33	141	239	12	59	-332	75	73	52	83	461	451	-50	274	29	69	138	146	69	95	-219	-62	139	-17	143	-59	-926	20.8273	7.9	28.7273	0.199416	0.396481
	NCAP_CVH22_0297-0311	PSTAAMLFDSHIVSK	-114	58	806	940	-28	174	90	-291	-35	-549	-257	89	-744	427	90	163	421	1579	35	-25	-707	-341	100	11230	447	375	-321	370	448	100	504	313	368	262	437	357	-655	428	-4	315	89	-1304	440.868	141.45	582.318	0.156849	0.369446
	NCAP_CVH22_0301-0315	AMLFDSHIVSKESGN	819	682	1627	1556	-207	285	180	-114	1075	-148	-239	562	5117	1136	3070	728	699	853	167	350	-57	992	1117	937	1297	941	10426	946	505	638	652	925	657	1176	560	1889	2652	1064	851	796	1859	215	500.918	909.9	1410.82	0.0577415	0.25152
	NCAP_CVH22_0305-0319	DSHIVSKESGNTVVL	11	41	170	173	-14	12	3	-240	177	-435	-146	26	70	70	43	260	410	73	8	86	-189	16	1530	130	129	35	419	7	152	25	46	-18	1063	25	-52	-118	397	54	62	59	-41	-1114	79.0545	39.9	118.955	0.494976	0.496596
	NCAP_CVH22_0309-0323	VSKESGNTVVLTFTT	-116	-697	-150	-352	1	-140	-102	-570	118	-731	-525	-190	-156	-332	-97	-763	-289	357	76	-28	-251	-55	-28	-47	-305	-101	-816	-102	-126	-176	-12	-80	-143	9	-44	-389	-303	-191	-39	87	-122	-3062	-51.8818	-234.3	-286.182	0.244273	0.423974
	NCAP_CVH22_0313-0327	SGNTVVLTFTTRVTV	224	1062	1078	1754	34	415	587	-121	1291	-423	256	568	4319	800	327	1894	1867	2006	416	893	-369	227	3710	243	576	520	10102	953	225	659	1153	122	3817	1298	290	1620	2709	39818	892	338	569	-2019	2103.7	962.35	3066.05	0.434984	0.486164
	NCAP_CVH22_0317-0331	VVLTFTTRVTVPKDH	630	2956	2386	2086	201	746	1299	214	2404	85	450	585	9875	1082	777	3614	3606	6712	699	1634	113	479	4762	731	634	940	12712	1286	382	1483	2393	740	5191	1548	524	3048	4653	39558	676	857	1219	-2243	1610.95	2102.05	3713	0.484933	0.496596
	NCAP_CVH22_0321-0335	FTTRVTVPKDHPHLG	944	1147	1380	1845	258	591	309	205	1739	273	2048	705	1117	1012	909	1391	1934	1931	797	1207	1059	1412	10502	1438	1007	2668	10954	1802	1321	1045	1180	1261	1100	2794	1061	1377	2312	2013	2362	1648	1326	2614	1379.08	1087.1	2466.18	0.00230398	0.0459048
	NCAP_CVH22_0325-0339	VTVPKDHPHLGKFLE	461	-203	146	766	14	45	161	-9	330	-101	-319	331	290	389	78	-355	136	583	93	30	-355	194	509	504	-57	345	3907	203	3026	116	213	552	480	3025	476	-101	-123	1139	224	411	477	-1345	484.882	143.3	628.182	0.0320706	0.19586
	NCAP_CVH22_0329-0343	KDHPHLGKFLEELNA	-48	-22	602	71	20	129	25	-176	208	-918	-23	502	1315	-21	107	-52	101	351	132	-12	-257	253	406	137	-40	211	3615	372	29	120	5	144	16	369	212	897	702	362	179	239	95	-1480	184.814	114.55	299.364	0.0400325	0.216395
	NCAP_CVH22_0333-0347	HLGKFLEELNAFTRE	-35	-54	391	317	-206	72	-42	-621	172	-1008	-654	44	1261	71	95	-541	71	161	-19	-135	-415	367	691	107	316	266	2587	217	255	55	218	25	15	404	148	885	679	273	303	284	210	-3046	253.182	-33	220.182	0.00249124	0.047757
	NCAP_CVH22_0337-0351	FLEELNAFTREMQQH	359	279	886	1023	-15	830	103	160	2360	-648	241	549	3542	250	185	230	362	769	439	157	194	2297	657	466	803	650	4399	1154	720	5987	616	1515	170	750	194	1135	772	831	1524	779	468	-591	555.586	603.05	1158.64	0.0166619	0.138938
	NCAP_CVH22_0341-0355	LNAFTREMQQHPLLN	382	817	1150	1681	120	234	1150	249	1849	116	214	484	3009	895	486	1091	1006	4216	416	576	283	1257	1026	730	3574	1511	5960	2362	1380	851	531	1240	358	1530	2307	1155	1636	1245	1642	1040	807	-208	457.359	1007.05	1464.41	0.0303066	0.189243
	NCAP_CVH22_0345-0359	TREMQQHPLLNPSAL	196	133	575	16565	647	1302	15477	235	2945	601	-158	47	1550	1232	664	8117	494	1350	131	1746	-9	685	390	310	526	744	2991	822	857	291	437	388	452	522	282	166	68	867	241	674	824	-1014	-2169.09	2692.45	523.364	0.0773806	0.280042
	NCAP_CVH22_0349-0363	QQHPLLNPSALEFNP	224	1354	594	1464	4722	1555	8699	193	16194	212	-105	452	2348	1031	525	5157	1159	1462	1038	11250	4985	658	587	350	1176	835	24932	1446	869	459	275	599	595	790	319	735	1006	2878	616	740	492	-588	-942.127	2976.4	2034.27	0.106268	0.316509
	NCAP_CVH22_0353-0367	LLNPSALEFNPSQTS	362	958	902	922	4688	233	16030	375	21254	567	-200	500	2336	943	460	2156	1560	1618	891	17715	92	756	494	520	1754	567	23200	647	976	693	277	686	705	947	658	848	1394	2150	480	480	1118	397	-1902.64	3713.5	1810.86	0.150886	0.365101
	NCAP_CVH22_0357-0371	SALEFNPSQTSPATA	92	6	161	87	199	34	54	94	1601	-415	-164	-93	324	139	-18	920	117	574	55	9	-123	223	146	107	436	261	1201	133	258	158	171	128	-82	190	242	-24	-6	63	16	159	16	-1002	-67.3909	188.8	121.409	0.285469	0.441701
	NCAP_CVH22_0361-0375	FNPSQTSPATAEPVR	-4	228	436	205	510	36	157	267	759	-290	-164	96	528	468	67	1703	860	378	5	34	-197	2286	179	190	1434	326	624	122	347	2	169	116	95	303	271	296	481	164	30	329	282	-861	3.68636	313.95	317.636	0.484933	0.496596
	NCAP_CVH22_0365-0379	QTSPATAEPVRDEVS	-96	-205	1	37	-30	215	982	-293	514	-233	-163	2	-233	1089	-14	-31	-26	-21	-42	-4	-142	-53	-26	4	776	27	84	36	71	-89	29	-15	-58	22	-48	-228	-184	-17	-69	37	352	-1150	-101.586	72.45	-29.1364	0.39571	0.476542
	NCAP_CVH22_0369-0383	ATAEPVRDEVSIETD	-56	36	16	34	2	11	139	26	239	-25	-90	16	153	67	26	259	39	256	18	71	-48	-52	7	67	112	106	-886	68	12	207	80	82	144	106	-3	-69	48	-244	27	-5	14	-896	-112.895	61.85	-51.0455	0.182261	0.389138
	NCAP_CVH22_0373-0387	PVRDEVSIETDIIDE	-39	154	81	35	4	-4	49	-71	200	-334	-138	-82	172	37	26	201	155	90	-8	47	-140	32	65	12	83	114	499	35	162	23	49	44	570	51	-15	-38	-2	9	46	8	22	-229	34.8864	28.75	63.6364	0.464878	0.493399
	NCAP_CVH22_0375-0389	RDEVSIETDIIDEVN	-78	-264	-3	-304	-83	-140	-120	-927	299	-1526	-718	-351	-1358	-670	-124	-467	-531	1481	-64	47	-1070	-1	276	38	-269	-53	168	-77	147	-240	24	-93	-74	72	-39	-402	-232	-127	-43	129	-241	-3953	19.5955	-295.05	-275.455	0.0379082	0.210478
	NCAP_CVHOC_0001-0015	MSFTPGKQSSSRASS	-146	-31	28	137	-38	2	14	-445	151	-743	-199	35	-231	54	32	230	30	119	-48	363	-164	-11	-43	36	87	32	-426	-36	162	-76	56	0	-28	-13	5	-47	-66	17	-3	5	-127	-1442	-60.3364	-34.3	-94.6364	0.175695	0.384808
	NCAP_CVHOC_0005-0019	PGKQSSSRASSGNRS	21	214	206	199	66	40	60	-252	128	-208	-251	-68	34	-2	19	236	41	389	12	79	-201	-48	70	15	14	73	110	-32	140	44	86	18	51	97	72	235	32	111	62	25	10	-956	-46.8773	48.15	1.27273	0.425093	0.48343
	NCAP_CVHOC_0009-0023	SSSRASSGNRSGNGI	154	848	1426	1047	37	142	185	-77	704	732	-99	77	1549	1964	131	1365	1320	1503	317	482	-170	348	363	183	569	48	772	283	9850	1238	251	130	482	228	368	1961	245	510	-3	311	245	-453	116.877	690.35	807.227	0.195906	0.396481
	NCAP_CVHOC_0013-0027	ASSGNRSGNGILKWA	465	1032	14319	1850	46	905	691	445	2991	29602	169	1044	4057	1354	505	1539	1402	1947	22519	3800	186	34076	1863	638	1226	906	7022	1070	35138	1136	627	605	2165	30579	1210	5413	2064	919	802	4621	492	364	1516.9	4534.1	6051	0.395722	0.476542
	NCAP_CVHOC_0017-0031	NRSGNGILKWADQSD	-159	-546	-158	-395	-35	-90	-99	-323	-43	-554	-786	-338	-824	-309	-70	-586	-239	17	132	-109	-877	-288	-106	-19	-305	-57	-1513	-68	264	-1	-17	-16	-200	-94	-61	-334	-627	-109	-112	48	-123	-3667	-100.755	-275.7	-376.455	0.162994	0.3756
	NCAP_CVHOC_0021-0035	NGILKWADQSDQVRN	-104	-522	-105	-237	-29	-56	-69	-611	220	-1072	-608	-208	-317	-208	-189	-814	-208	75	-6	-31	-175	-45	21	-6	-146	-33	-544	-12	22	-288	-60	-46	-137	22	-76	-17	-161	-53	43	47	45	-2726	58.3591	-254.95	-196.591	0.02194	0.161177
	NCAP_CVHOC_0025-0039	KWADQSDQVRNVQTR	202	1133	1573	2427	96	115	343	-62	673	560	-303	105	1031	506	88	1544	686	1593	315	366	262	275	919	321	340	1044	1978	168	381	338	371	498	370	358	236	195	447	966	356	854	-29	-599	-192.777	649.55	456.773	0.338873	0.463849
	NCAP_CVHOC_0029-0043	QSDQVRNVQTRGRRA	54	304	720	2838	4	147	380	-176	473	858	-25	2262	939	51	7	404	506	1135	198	301	-35	128	160	173	-69	313	1041	59	217	104	284	33	326	295	361	1346	192	628	142	267	428	-534	-302.682	569	266.318	0.125921	0.336868
	NCAP_CVHOC_0033-0047	VRNVQTRGRRAQPKQ	158	8	518	283	-18	212	3306	786	267	1296	-244	264	1045	199	160	912	307	1962	235	425	-67	307	565	151	102	620	5405	458	106	324	64	185	315	336	99	117	46	97	232	198	103	-534	-184.55	604.05	419.5	0.0482332	0.238252
	NCAP_CVHOC_0037-0051	QTRGRRAQPKQTATS	97	2581	904	2028	7	198	989	-124	542	-189	-88	372	2051	1104	71	2372	224	1687	110	450	-153	259	229	109	600	300	2573	133	610	395	263	90	601	520	626	1886	954	1455	417	587	566	-659	-207.436	769.3	561.864	0.494977	0.496596
	NCAP_CVHOC_0041-0055	RRAQPKQTATSQQPS	-57	652	998	1286	-25	127	166	0	600	-73	-174	124	1102	238	34	313	252	1508	26	444	-211	230	203	8	111	211	982	229	203	226	104	66	251	351	163	566	673	301	287	62	21	-974	-192.368	377.05	184.682	0.320633	0.457737
	NCAP_CVHOC_0045-0059	PKQTATSQQPSGGNV	-84	-270	613	158	-342	-17	-56	287	106	737	-333	1054	-346	141	-40	220	24	-169	29	-1	-276	-5	244	64	-66	74	-583	62	97	139	46	11	-19	233	33	-296	-435	-26	17	27	-190	-422	-143.323	85.55	-57.7727	0.221208	0.410644
	NCAP_CVHOC_0049-0063	ATSQQPSGGNVVPYY	254	667	660	735	18	509	340	-258	1087	163	200	5712	2591	1407	475	2241	1229	1074	576	421	722	1890	594	472	900	11171	5799	807	374	742	594	306	902	461	680	718	1622	665	233	565	506	579	417.768	1005.05	1422.82	0.236446	0.419208
	NCAP_CVHOC_0053-0067	QPSGGNVVPYYSWFS	780	3828	2020	2423	391	922	373	426	1853	937	569	8007	11920	4777	587	4418	3868	2461	327	1149	815	1966	1297	871	2709	15988	19650	1681	1123	1677	1257	878	858	1715	1224	4279	5464	1180	1181	1390	1337	1392	576.927	2601.8	3178.73	0.260372	0.433482
	NCAP_CVHOC_0057-0071	GNVVPYYSWFSGITQ	878	2982	2629	3309	347	868	1443	517	2386	1430	358	4216	10698	3437	1087	5895	3226	4212	651	1648	821	2440	1452	1413	3859	11972	22325	2478	1341	2660	690	1388	1715	1885	963	4311	6850	1386	1029	1158	1894	12205	1308.92	2610.85	3919.77	0.30283	0.449763
	NCAP_CVHOC_0061-0075	PYYSWFSGITQFQKG	5803	2700	4038	3387	669	1041	606	444	3434	1472	675	23398	10929	5868	8749	5187	2793	2682	627	1454	1195	2600	2295	1523	2726	4326	28215	2477	1588	2700	1234	3135	974	5111	1593	4625	8979	2313	29307	1259	1456	3537	846.2	4297.8	5144	0.410341	0.481562
	NCAP_CVHOC_0065-0079	WFSGITQFQKGKEFE	1190	1496	1943	29385	-7	590	1055	-181	3060	724	56	9386	4676	2564	707	2421	834	85	306	1133	1454	3792	3233	2711	2864	1410	21336	4852	1423	1618	537	3086	727	1853	1709	3936	4133	2112	1337	1894	2195	4539	235.714	3071.15	3306.86	0.0106011	0.111443
	NCAP_CVHOC_0069-0083	ITQFQKGKEFEFVEG	198	253	285	707	-180	120	20	-457	134	-190	-294	367	3328	487	62	369	-59	425	89	36	-155	548	494	231	638	500	12134	688	297	212	148	284	-37	1010	158	1179	1778	477	371	236	178	-877	646.455	285	931.455	0.0166655	0.138938
	NCAP_CVHOC_0073-0087	QKGKEFEFVEGQGPP	464	294	693	261	47	161	5	203	531	727	-104	763	1286	734	94	948	657	473	160	4	135	378	420	256	2190	466	2748	313	488	557	216	388	588	856	252	1353	1137	1035	191	471	366	154	259.859	420.05	679.909	0.120785	0.33099
	NCAP_CVHOC_0077-0091	EFEFVEGQGPPIAPG	175	2946	627	1647	29	137	366	562	419	389	65	418	1714	1014	191	1371	249	853	122	258	206	2548	444	248	1269	458	3492	413	433	558	230	275	939	275	407	763	1120	466	355	299	506	509	59.3545	677.6	736.955	0.199416	0.396481
	NCAP_CVHOC_0081-0095	VEGQGPPIAPGVPAT	29	83	199	99	28	30	138	42	216	125	-175	-40	21	228	30	744	206	484	102	136	-290	950	132	100	193	141	1082	800	98	56	109	36	20	77	74	-114	40	-19	-5	59	-102	-1160	-32.75	136.25	103.5	0.18564	0.389138
	NCAP_CVHOC_0085-0099	GPPIAPGVPATEAKG	-1	-36	74	-70	-91	-11	43	-80	227	-263	-159	-64	48	235	37	464	135	186	56	-43	-263	3995	35	4	1396	40	54	898	114	77	67	36	36	38	-7	-165	-22	194	-80	-14	-107	-1116	202.468	34.35	236.818	0.425084	0.48343
	NCAP_CVHOC_0089-0103	APGVPATEAKGYWYR	788	1210	1410	1786	110	305	967	-52	1044	839	-95	1178	2616	1311	651	3450	1147	2015	183	445	291	754	1148	369	991	682	7318	548	506	920	962	611	345	1254	686	1979	2219	2293	1096	5315	500	-51	331.691	1065.4	1397.09	0.494977	0.496596
	NCAP_CVHOC_0093-0107	PATEAKGYWYRHNRG	919	690	1872	2186	50	356	832	-77	373	-670	169	1035	-447	914	670	756	189	969	669	657	753	1732	1588	1261	198	4063	8110	934	681	618	1183	446	828	3230	1223	2731	2433	2833	1436	9635	1245	-343	1522.49	605.6	2128.09	0.00110708	0.0280274
	NCAP_CVHOC_0097-0111	AKGYWYRHNRGSFKT	129	-849	649	494	-268	229	362	1426	1037	-32	150	124	27	598	543	-306	107	254	273	181	760	1503	1286	1386	1797	1748	6685	2957	1099	641	656	831	352	758	790	1155	1698	1476	1513	915	617	-1228	1079.74	256.4	1336.14	8.7771e-06	0.000913977
	NCAP_CVHOC_0101-0115	WYRHNRGSFKTADGN	271	363	1556	1485	-29	248	171	-82	1170	1074	-53	153	156	423	178	994	611	1427	87	551	808	1453	474	885	989	705	3450	853	669	1738	528	497	369	546	531	1550	580	800	456	903	858	-127	349.345	537.7	887.045	0.0240226	0.16635
	NCAP_CVHOC_0105-0119	NRGSFKTADGNQRQL	189	1446	990	1633	64	249	537	-61	577	31	-65	366	1176	662	180	1645	560	1484	54	368	-89	255	487	164	471	554	4135	253	533	324	219	162	843	502	457	1691	1395	730	573	895	387	-223	64.75	604.25	669	0.484933	0.496596
	NCAP_CVHOC_0109-0123	FKTADGNQRQLLPRW	882	10296	17337	2939	314	1004	4399	686	3390	972	417	2854	5505	2774	1162	2732	3211	10906	675	2638	2945	13092	4185	4650	18256	2137	17686	14843	5396	3152	1695	2826	2661	3620	1780	9529	6756	4662	2100	1684	2857	1396	2059.35	3754.65	5814	0.0286238	0.185416
	NCAP_CVHOC_0113-0127	DGNQRQLLPRWYFYY	1645	3667	4219	4043	482	1705	2720	43	2834	-109	5	2706	11617	2134	2267	4847	1972	9147	943	2463	704	1838	3378	665	2457	1974	28112	2088	1156	3624	1178	2586	4112	3784	923	6393	5631	2274	1993	1900	2199	222	632.091	2967.5	3599.59	0.484933	0.496596
	NCAP_CVHOC_0117-0131	RQLLPRWYFYYLGTG	994	3672	2972	3261	260	716	1129	43	2287	269	-192	1180	13937	1870	753	8928	2945	9946	857	3070	210	979	2365	1131	2331	1727	18263	2097	945	2878	783	1506	2967	2717	831	6824	4214	2619	1051	1096	1156	-494	-299.577	2944.85	2645.27	0.494977	0.496596
	NCAP_CVHOC_0121-0135	PRWYFYYLGTGPHAK	759	3484	3066	3376	212	1217	2054	302	1016	-328	396	2651	4206	2598	1270	4140	1754	4456	984	1911	362	1846	1875	856	157	2410	27585	966	824	1391	482	429	1436	2679	928	5256	6378	2384	1676	1177	1842	-975	840.345	1976.2	2816.55	0.260372	0.433482
	NCAP_CVHOC_0125-0139	FYYLGTGPHAKDQYG	1110	3956	2089	3872	22	896	657	-546	2668	102	-207	1956	14978	2708	1211	3451	4260	2501	618	1443	210	2881	3380	915	2791	2576	32168	2896	1262	1700	787	2220	555	2983	1004	4404	6174	2776	1589	1551	2364	-187	1112.7	2387.25	3499.95	0.199426	0.396481
	NCAP_CVHOC_0129-0143	GTGPHAKDQYGTDID	-22	-188	335	-39	-135	36	59	246	268	41	-187	754	167	68	5	62	-14	110	176	-91	0	145	248	184	671	224	394	33	262	55	46	97	-23	265	187	8	-4	322	4	274	9	90	76.1318	82.55	158.682	0.0577415	0.25152
	NCAP_CVHOC_0133-0147	HAKDQYGTDIDGVYW	531	690	1004	247	17	183	370	148	622	300	-172	1014	2686	709	359	1205	862	273	299	257	244	1235	1187	634	1125	1023	9463	960	945	930	469	1057	583	1160	654	1455	2040	1880	819	1070	935	1163	830.3	580.2	1410.5	0.000386753	0.0139509
	NCAP_CVHOC_0137-0151	QYGTDIDGVYWVASN	513	1396	1824	1817	75	345	856	763	2199	489	522	9949	6787	1121	696	3124	2776	1644	954	623	612	1168	1599	657	3399	698	12174	1315	1692	1112	1253	682	905	1182	1301	2366	2987	1225	918	722	1125	1838	-63.1955	1923.65	1860.45	0.252263	0.428514
	NCAP_CVHOC_0141-0155	DIDGVYWVASNQADV	315	1703	1599	1857	189	125	498	-391	775	717	313	2786	2120	1862	406	3865	358	1733	283	2589	83	12	617	589	1944	722	1630	707	1238	896	554	348	1268	190	57	-11	1514	42	295	192	-150	-3049	-744.736	1185.1	440.364	0.0226342	0.162231
	NCAP_CVHOC_0145-0159	VYWVASNQADVNTPA	-148	-646	-331	-170	-46	-100	-61	558	1334	-1922	-427	-245	2748	-401	-142	-642	1548	1350	502	1217	158	698	461	-32	-455	-73	4963	-200	-6	-204	-42	-44	-164	604	497	1209	1453	791	442	261	350	511	309.291	198.8	508.091	0.0737948	0.275371
	NCAP_CVHOC_0149-0163	ASNQADVNTPADIVD	-16	-165	86	475	-83	-2	55	136	301	-141	-207	-32	47	1	-29	384	46	433	12	39	-186	-123	33	59	186	90	133	141	143	37	73	147	34	78	29	-100	-133	2	-1	88	-92	-851	-76.6818	67	-9.68182	0.494977	0.496596
	NCAP_CVHOC_0153-0167	ADVNTPADIVDRDPS	26	-131	163	146	-22	1	40	106	428	186	-223	0	19	197	-15	628	321	291	20	91	-243	44	210	99	356	149	183	133	265	-21	92	78	16	174	34	25	-19	83	1	185	-33	-632	-60.0091	113.6	53.5909	0.362196	0.468882
	NCAP_CVHOC_0157-0171	TPADIVDRDPSSDEA	-48	48	143	16	36	6	41	91	185	-198	-129	46	124	-49	7	348	217	377	20	14	-127	43	29	40	170	179	495	277	120	88	63	76	-9	91	91	9	-66	104	0	70	-24	-341	-2.11364	64.75	62.6364	0.415234	0.481562
	NCAP_CVHOC_0161-0175	IVDRDPSSDEAIPTR	-62	370	390	394	6	70	103	-45	462	-256	-236	43	672	245	39	750	667	484	32	215	-181	29	111	149	367	129	1256	152	369	513	186	136	241	185	135	31	246	80	115	362	77	-1069	-52.65	217.15	164.5	0.464881	0.493399
	NCAP_CVHOC_0165-0179	DPSSDEAIPTRFPPG	25	521	236	481	52	94	178	39	479	-86	-104	86	527	525	66	811	903	869	104	76	-56	73	136	2051	1097	229	1350	188	363	73	195	114	183	202	216	448	396	250	161	269	322	-464	60.2636	294.1	354.364	0.294087	0.446276
	NCAP_CVHOC_0169-0183	DEAIPTRFPPGTVLP	352	1485	866	1214	155	447	606	204	1871	666	-175	472	3669	826	310	2876	5243	3302	353	14553	575	558	1204	587	3272	535	5364	543	767	1527	405	384	1303	810	304	979	1800	532	398	3294	983	-272	-789.659	1964.75	1175.09	0.474899	0.495363
	NCAP_CVHOC_0173-0187	PTRFPPGTVLPQGYY	10752	4154	4824	6519	1968	6736	4050	1700	7682	3256	732	4925	28861	4030	2469	10795	15647	20924	1712	31267	2864	4407	10269	7696	6859	3504	29581	3978	4182	9647	1534	2741	7624	7079	2775	10017	11495	3663	7008	9829	7436	2953	-1507.38	8650.15	7142.77	0.434984	0.486164
	NCAP_CVHOC_0177-0191	PPGTVLPQGYYIEGS	811	4384	2114	4050	746	930	1276	540	3763	404	169	5786	16503	3994	1295	3256	3950	5168	472	1501	754	2398	2465	717	3398	1902	19215	2395	776	2690	636	1462	1555	2452	691	5044	6684	1588	1190	775	2191	406	-265.418	3055.6	2790.18	0.395722	0.476542
	NCAP_CVHOC_0181-0195	VLPQGYYIEGSGRSA	967	2928	2172	3273	178	879	906	184	2677	141	173	1506	11054	1887	1261	4960	4249	4648	489	1555	642	1180	1601	507	1077	1663	21412	2048	545	1799	482	802	1776	2037	833	3655	4659	1262	1148	599	1209	456	31.65	2304.35	2336	0.32064	0.457737
	NCAP_CVHOC_0185-0199	GYYIEGSGRSAPNSR	577	2579	2386	3296	222	780	1091	244	1858	-339	3	1210	4378	1180	638	4177	2187	5684	415	1129	199	771	1447	522	1143	1649	14085	1022	736	1184	572	643	1594	1766	582	3510	3442	1083	1226	820	752	12	77.0682	1684.75	1761.82	0.376455	0.472087
	NCAP_CVHOC_0189-0203	EGSGRSAPNSRSTSR	137	2066	884	2640	122	112	262	75	626	-306	-1	582	786	632	69	1558	1095	1220	108	461	15	154	131	45	83	217	3400	329	508	134	134	61	657	585	801	2698	837	1153	338	556	607	25	-44.2182	656.4	612.182	0.366928	0.468882
	NCAP_CVHOC_0193-0207	RSAPNSRSTSRTSSR	9	169	179	320	73	30	141	-279	118	-190	-364	243	-143	-181	-23	75	618	435	45	56	-409	-135	332	23	-160	-69	2263	-44	4	-13	45	38	76	99	94	589	-220	95	-21	28	16	-1349	-8.27727	66.55	58.2727	0.169273	0.380614
	NCAP_CVHOC_0197-0211	NSRSTSRTSSRASSA	-16	5	186	419	15	-1	20	-248	249	291	-116	69	178	29	19	316	206	706	-11	70	-126	99	33	6	38	32	-135	-20	154	-11	22	2	97	-31	11	203	-30	74	176	15	38	-528	-113.891	119.3	5.40909	0.0606881	0.256164
	NCAP_CVHOC_0201-0215	TSRTSSRASSAGSRS	67	928	571	637	35	45	111	-127	809	-1	-185	91	939	291	48	824	1230	1227	6	90	56	-50	124	117	454	95	595	140	383	184	149	41	247	294	159	675	319	275	278	161	162	-452	-181.527	381.8	200.273	0.494977	0.496596
	NCAP_CVHOC_0205-0219	SSRASSAGSRSRANS	-18	130	319	651	-4	46	212	-178	585	-335	-92	-56	179	228	6	673	270	199	-4	21	-46	-25	2	28	68	-23	135	-8	241	-19	36	-4	104	62	44	338	68	105	53	59	107	-644	-110.645	141.6	30.9545	0.185601	0.389138
	NCAP_CVHOC_0209-0223	SSAGSRSRANSGNRT	63	867	290	1444	37	-5	128	-225	590	-4	-262	-81	1023	394	4	913	670	1006	-22	196	-287	-122	583	86	385	81	609	49	230	60	111	25	363	140	121	831	42	208	-66	83	32	-1027	-235.982	351.3	115.318	0.199426	0.396481
	NCAP_CVHOC_0213-0227	SRSRANSGNRTPTSG	38	580	225	2110	-10	7	157	-270	265	-476	-114	2	327	277	-14	457	453	367	769	249	-138	7	1259	-9	103	131	356	58	237	23	92	10	266	136	151	759	30	323	15	54	234	-1138	-135.45	269.95	134.5	0.256292	0.432827
	NCAP_CVHOC_0217-0231	ANSGNRTPTSGVTPD	-65	-156	465	215	-88	13	78	-20	904	156	-372	5	-146	-71	-23	315	273	454	1	155	-281	-2	597	783	139	44	-312	190	2474	469	166	26	304	30	100	-30	-114	592	-27	132	-139	-913	87.5318	104.65	192.182	0.338873	0.463849
	NCAP_CVHOC_0221-0235	NRTPTSGVTPDMADQ	-79	-181	174	64	-49	-37	15	-151	258	-492	-197	-125	-373	70	-67	397	291	207	-9	31	-285	-63	2	105	187	265	-437	371	69	43	87	2	27	105	44	272	-137	72	-32	15	-77	-1053	-6.35	-12.65	-19	0.232563	0.419208
	NCAP_CVHOC_0225-0239	TSGVTPDMADQIASL	195	-117	211	198	-183	-27	225	-73	499	530	-362	-26	309	159	43	355	207	1809	1523	736	-250	674	58	14149	94	101	46	241	227	900	101	139	1251	123	67	-245	-142	12	138	1394	-141	-237	539.45	310.55	850	0.252255	0.428514
	NCAP_CVHOC_0229-0243	TPDMADQIASLVLAK	240	1555	1743	1544	6	505	466	117	1136	225	36	474	2062	1968	198	2256	3095	2163	2425	340	-174	724	434	33964	1636	337	4408	714	708	761	313	145	2243	464	395	1137	1608	403	248	1218	383	-466	1217.89	1127.7	2345.59	0.32064	0.457737
	NCAP_CVHOC_0233-0247	ADQIASLVLAKLGKD	46	588	719	1400	-291	282	49	-269	263	78	-502	474	4220	625	173	640	295	3160	1762	-9	-381	996	453	38529	495	272	7975	450	693	681	139	74	1742	734	164	1595	2636	398	213	704	422	-1899	1909.62	685.15	2594.77	0.142235	0.354079
	NCAP_CVHOC_0237-0251	ASLVLAKLGKDATKP	596	860	354	855	104	176	24	-824	238	-1783	-156	-86	5312	627	214	-251	75	435	-19	-51	-727	26	486	97	-188	162	7071	4	-54	27	139	203	510	608	121	866	999	1880	10	180	-195	-2891	89.2727	335	424.273	0.434984	0.486164
	NCAP_CVHOC_0241-0255	LAKLGKDATKPQQVT	1280	-1109	1307	-329	-368	-70	-99	453	438	-27	-473	-438	2183	104	-154	-537	-361	-49	1715	-168	-642	528	-17	-11	-54	-120	-1860	-190	-9	-351	61	8002	-70	-108	-39	-482	-711	2449	-289	2235	-315	644	228.327	164.9	393.227	0.439944	0.489329
	NCAP_CVHOC_0245-0259	GKDATKPQQVTKHTA	-47	-123	104	16	-62	-53	-28	-190	76	-154	-477	-127	-302	-23	-35	4	-72	-11	259	20	-348	-18	52	37	-13	80	-454	-42	83	-63	130	34	28	-9	6	-271	304	8	84	595	-112	-879	26.3409	-61.25	-34.9091	0.0737948	0.275371
	NCAP_CVHOC_0249-0263	TKPQQVTKHTAKEVR	-15	267	249	58	-21	73	60	-51	140	-72	-174	3	209	127	28	392	227	657	13	76	-172	-58	157	63	116	94	558	44	44	37	113	20	43	167	56	-44	15	49	139	224	13	-763	-70.7091	112.3	41.5909	0.272765	0.440029
	NCAP_CVHOC_0253-0267	QVTKHTAKEVRQKIL	-1	-556	146	5079	1622	-7	2026	-316	217	447	-335	-109	-264	3965	604	-332	333	253	43	12	187	46	1576	158	371	550	794	25	603	376	114	148	591	176	481	347	-97	49	41	252	-289	-1461	-412.35	641.35	229	0.24429	0.423974
	NCAP_CVHOC_0257-0271	HTAKEVRQKILNKPR	1	-21	552	520	6	75	580	-171	168	-273	-231	1436	1940	300	71	-50	593	1619	476	747	-150	169	502	754	3388	624	2919	408	475	348	199	270	672	1124	642	331	878	4453	314	327	255	-1167	389.236	416.9	806.136	0.0670061	0.265094
	NCAP_CVHOC_0261-0275	EVRQKILNKPRQKRS	-12	-122	37	178	-111	55	120	479	1072	-117	249	848	2313	286	53	-133	47	1517	439	126	-115	60	201	231	153	683	-932	218	143	358	189	152	1569	624	764	-27	212	1004	91	229	464	-787	-116.927	366.2	249.273	0.285477	0.441701
	NCAP_CVHOC_0265-0279	KILNKPRQKRSPNKQ	633	-85	442	44	-157	86	156	-135	377	-966	-64	-54	-317	177	172	-60	24	853	71	3	-369	164	246	143	-136	405	1397	89	5	237	92	74	200	296	821	187	418	87	104	75	44	-1795	66.5455	60	126.545	0.0686482	0.268893
	NCAP_CVHOC_0269-0283	KPRQKRSPNKQCTVQ	-29	-414	-30	24	-167	0	-17	-324	119	-516	-260	-144	-184	-1	-21	-273	12	182	-19	65	-98	-24	282	-6	-139	133	832	127	-1	-60	43	12	-61	181	30	15	185	63	37	21	-88	-1493	99.4409	-99.85	-0.409091	0.0129072	0.123301
	NCAP_CVHOC_0273-0287	KRSPNKQCTVQQCFG	220	-234	2472	2118	30	1490	105	-277	351	-224	-257	282	-593	274	2604	636	346	182	236	-95	-164	839	17799	400	151	1388	983	4	393	340	153	204	1375	1791	1514	626	325	505	258	797	503	-2249	786.473	483.3	1269.77	0.0607107	0.256164
	NCAP_CVHOC_0277-0291	NKQCTVQQCFGKRGP	100	-328	904	3488	8863	175	189	-119	507	40	-143	340	501	597	2147	434	1424	796	503	68	-257	338	13774	255	401	481	2958	342	564	638	304	392	2589	549	1234	352	796	436	316	1120	158	-889	196.2	1024.3	1220.5	0.334271	0.463849
	NCAP_CVHOC_0281-0295	TVQQCFGKRGPNQNF	907	1040	14627	4229	316	453	351	321	1156	-232	-76	768	2357	1524	459	12138	303	1682	371	219	3387	6761	2541	1177	2094	1340	6529	695	800	2190	534	656	1407	1091	1438	1379	3449	2841	2177	1529	1488	325	-62.5591	2145.65	2083.09	0.0113282	0.114088
	NCAP_CVHOC_0285-0299	CFGKRGPNQNFGGGE	172	357	969	374	-129	118	96	-270	668	235	-65	796	141	754	173	1914	371	74	98	-123	1204	1199	623	275	839	1026	1870	418	1344	619	318	1257	-61	777	1257	552	4464	452	970	603	296	5931	856.259	336.15	1192.41	0.000293233	0.0115656
	NCAP_CVHOC_0289-0303	RGPNQNFGGGEMLKL	179	491	812	503	30	264	299	-119	952	663	-323	232	1844	748	260	1644	202	1635	94	550	1246	310	747	527	1769	623	4233	521	1131	640	308	569	1035	873	514	482	1276	434	309	380	159	-141	267.682	548	815.682	0.0773806	0.280042
	NCAP_CVHOC_0293-0307	QNFGGGEMLKLGTSD	206	230	968	338	-60	165	132	134	852	-106	-95	143	482	499	67	712	598	628	21	377	218	168	52	342	690	329	580	308	329	151	115	99	31	257	390	398	503	245	160	145	161	-344	-72.4136	314.55	242.136	0.395718	0.476542
	NCAP_CVHOC_0297-0311	GGEMLKLGTSDPQFP	96	-201	665	67	-200	45	142	-72	440	529	-512	517	141	366	145	1028	31	174	-16	136	66	423	336	289	445	618	2696	187	574	362	200	209	79	257	329	3	913	159	181	317	-85	448	233.314	176.05	409.364	0.0254819	0.172136
	NCAP_CVHOC_0301-0315	LKLGTSDPQFPILAE	230	1533	754	811	-23	291	395	-149	915	-206	-68	536	4160	1102	322	869	1858	1125	242	257	-79	785	833	351	28129	587	9878	817	488	306	325	289	757	431	705	1852	1868	408	1065	409	390	-783	1516.44	747.7	2264.14	0.24429	0.423974
	NCAP_CVHOC_0305-0319	TSDPQFPILAELAPT	356	1048	788	1030	79	189	253	-58	1444	983	-121	435	3191	1097	490	895	1719	1245	143	815	-170	1001	446	266	16402	584	7350	2202	648	612	221	618	1544	493	296	953	4100	362	247	602	936	-368	987.359	801.05	1788.41	0.454885	0.491389
	NCAP_CVHOC_0309-0323	QFPILAELAPTAGAF	320	1769	1047	1605	239	284	405	104	1072	-355	-59	895	7214	1546	661	1290	3076	2208	201	819	-116	954	1028	401	1432	745	12143	1482	719	509	293	573	389	594	417	1561	3757	450	425	140	726	200	93.0409	1217.05	1310.09	0.366933	0.468882
	NCAP_CVHOC_0313-0327	LAELAPTAGAFFFGS	410	1214	1307	1768	336	261	749	130	1367	-132	-92	533	3061	1202	556	2025	1291	1737	428	780	305	622	803	184	1105	1058	10195	1321	690	834	321	719	354	861	350	1956	3456	465	620	482	875	-1080	257.814	946.55	1204.36	0.405456	0.478962
	NCAP_CVHOC_0317-0331	APTAGAFFFGSRLEL	350	2530	1296	2346	356	448	593	38	1982	288	-95	465	5631	1227	481	3520	2800	3902	363	929	114	772	1184	696	1870	1102	11781	1214	500	1432	454	530	1063	1155	456	2552	3270	986	803	894	867	-1156	6.54545	1472.5	1479.05	0.415248	0.481562
	NCAP_CVHOC_0321-0335	GAFFFGSRLELAKVQ	343	1379	1139	2696	208	288	670	-108	836	-195	13	513	3149	1184	306	2380	2066	2664	274	747	14	514	680	292	1231	494	9771	878	665	682	397	406	552	989	621	3094	3068	771	557	333	905	-779	160.355	1027.6	1187.95	0.464881	0.493399
	NCAP_CVHOC_0325-0339	FGSRLELAKVQNLSG	974	2889	2432	2905	208	574	542	-52	2190	694	-143	1186	10246	1867	901	3361	2893	5139	670	981	-12	899	1927	1780	1881	1515	15626	3338	1452	1434	1190	940	1408	1708	941	3752	5928	1396	1225	1401	1429	-1201	247.923	2022.85	2270.77	0.276982	0.440029
	NCAP_CVHOC_0329-0343	LELAKVQNLSGNPDE	133	-86	520	506	-28	62	51	-231	703	-47	-329	326	1015	315	166	148	38	870	372	279	-171	481	460	205	-10	436	3695	895	510	129	95	221	21	295	210	-108	372	2878	350	390	77	-760	245.895	239.15	485.045	0.256292	0.432827
	NCAP_CVHOC_0333-0347	KVQNLSGNPDEPQKD	59	-123	356	376	-163	43	100	-108	462	448	-311	428	617	185	11	304	776	144	103	1254	-454	125	289	273	223	459	373	1716	511	126	143	221	57	212	520	-76	-11	3115	314	1132	-60	-705	138.45	248.05	386.5	0.366933	0.468882
	NCAP_CVHOC_0337-0351	LSGNPDEPQKDVYEL	699	110	1023	970	45	194	305	288	751	1852	185	691	976	588	329	1358	357	344	437	1135	412	557	731	460	3128	853	2992	1897	941	716	284	738	1304	685	635	1070	1651	1092	1457	1486	477	904	480.423	631.85	1112.27	0.00865826	0.0997598
	NCAP_CVHOC_0341-0355	PDEPQKDVYELRYNG	322	540	1079	1165	69	216	269	129	574	-158	-60	792	1139	549	356	2557	403	1091	185	229	279	713	707	356	764	777	6079	411	479	631	274	450	197	458	463	1357	2576	875	847	491	592	-527	302.655	572.3	874.955	0.108586	0.321162
	NCAP_CVHOC_0345-0359	QKDVYELRYNGAIRF	463	1550	2084	2367	-26	512	468	-269	1381	-779	204	487	5130	344	565	1670	1376	2338	427	1000	37	584	870	413	655	1007	11318	1065	670	946	392	530	1600	893	693	1813	2291	852	743	367	644	-395	207.582	1064.6	1272.18	0.395722	0.476542
	NCAP_CVHOC_0349-0363	YELRYNGAIRFDSTL	384	1238	1213	2333	238	310	743	-79	1256	-350	-76	490	2685	724	408	2802	1481	4946	352	1218	133	640	807	329	1229	1279	9119	1199	516	1101	491	711	622	1169	430	2398	2800	762	886	488	684	-1073	98.7455	1115.8	1214.55	0.434984	0.486164
	NCAP_CVHOC_0353-0367	YNGAIRFDSTLSGFE	176	745	736	1439	158	240	59	-180	550	-627	-83	135	1258	273	418	729	698	725	207	328	-86	466	379	192	470	951	3445	392	365	273	126	122	279	610	299	1035	881	459	465	313	417	-513	116.255	399.2	515.455	0.343487	0.465672
	NCAP_CVHOC_0357-0371	IRFDSTLSGFETIMK	593	1004	1253	9456	307	270	324	-317	1302	-166	-64	1067	4123	1015	739	1102	4422	1591	409	2711	3	901	1259	405	1605	2299	10895	1134	750	738	537	952	747	1000	665	1944	4111	916	875	571	789	-523	-76.4591	1557.05	1480.59	0.474899	0.495363
	NCAP_CVHOC_0361-0375	STLSGFETIMKVLNE	-81	-150	276	297	-213	-17	-38	-351	142	261	-525	-52	1142	212	42	-1	668	298	115	-70	-491	150	192	135	105	43	1668	120	2	-78	80	-30	710	120	48	218	581	147	30	14	-107	-1761	-11.5682	97.75	86.1818	0.329699	0.46102
	NCAP_CVHOC_0365-0379	GFETIMKVLNENLNA	-80	-52	24	86	10	-26	-6	-299	84	-569	-93	-120	196	-109	-2	46	-35	34	26	237	-102	-8	-2	11	20	4	45	18	50	-119	-7	-6	333	-66	-34	-106	-36	-19	-27	17	-86	-724	-5.96364	-32.4	-38.3636	0.329693	0.46102
	NCAP_CVHOC_0369-0383	IMKVLNENLNAYQQQ	-77	-35	139	163	-45	-4	17	-51	202	-63	-156	-60	215	149	36	368	185	136	15	103	-129	-34	75	110	310	63	342	55	111	38	46	20	69	75	-11	8	93	-15	-18	36	-1	-246	-16.5318	61.85	45.3182	0.459876	0.493399
	NCAP_CVHOC_0373-0387	LNENLNAYQQQDGMM	-59	-64	124	298	-64	-7	85	-81	152	-174	-21	-28	-100	246	29	678	234	57	-12	1025	16	13	-8	44	321	22	-25	54	194	31	116	20	589	-85	39	-49	-25	117	172	-1	-23	-253	-57.7636	115.9	58.1364	0.464878	0.493399
	NCAP_CVHOC_0377-0391	LNAYQQQDGMMNMSP	-50	-386	276	-123	-161	143	21	98	483	2027	-320	-41	-254	184	84	158	43	133	3	-100	-477	-23	98	409	129	524	-1139	282	434	-45	103	98	10	113	206	-228	-346	72	271	570	-90	-538	-91.2182	110.9	19.6818	0.357469	0.467092
	NCAP_CVHOC_0381-0395	QQQDGMMNMSPKPQR	-72	-250	300	43	-146	-17	-25	-416	718	-566	-266	-166	-621	-126	-42	49	-63	-140	22	-123	-349	-74	31	41	-199	236	753	-62	202	-133	24	-15	29	101	139	136	-98	397	13	200	49	-1439	94.5318	-95.35	-0.818182	0.0151579	0.134112
	NCAP_CVHOC_0385-0399	GMMNMSPKPQRQRGH	23	232	906	1000	-20	89	308	-510	761	-816	-142	40	36	281	122	-8	149	951	213	256	-7	77	293	67	-67	305	2096	38	385	72	108	143	72	297	299	762	893	463	389	319	166	-2358	25.1773	193.55	218.727	0.192453	0.392245
	NCAP_CVHOC_0389-0403	MSPKPQRQRGHKNGQ	-46	251	197	542	-22	37	247	-322	450	-348	-103	-59	-53	125	1	451	168	367	14	-20	-202	-45	67	63	-150	115	956	71	150	-4	65	20	-16	212	148	1798	285	231	-35	141	70	-1246	28.6045	93.85	122.455	0.425093	0.48343
	NCAP_CVHOC_0393-0407	PQRQRGHKNGQGEND	-97	168	107	15	-67	-23	126	-316	283	-202	-202	-39	77	332	-17	603	412	210	14	-36	-345	0	96	14	82	145	293	-22	74	-188	83	24	-5	209	185	294	-96	129	-32	206	-15	-855	-54.8545	67.4	12.5455	0.469885	0.495363
	NCAP_CVHOC_0397-0411	RGHKNGQGENDNISV	147	152	119	-10	-69	25	52	-197	168	-295	-310	-59	0	206	78	490	211	394	40	1190	-376	57	173	88	66	197	571	-41	256	43	154	78	413	83	284	-109	0	206	-44	80	-37	-1137	-70.9182	116.6	45.6818	0.430025	0.486164
	NCAP_CVHOC_0401-0415	NGQGENDNISVAVPK	210	119	526	729	-93	53	70	135	531	626	-70	54	450	254	46	1005	661	422	287	2174	-220	34	242	257	436	151	997	126	392	259	146	98	2591	232	326	74	397	77	40	66	-20	-644	-134.132	409.45	275.318	0.120785	0.33099
	NCAP_CVHOC_0405-0419	ENDNISVAVPKSRVQ	-6	185	261	1158	2	37	124	-200	326	-3	-191	-46	702	478	55	739	911	569	44	165	-157	-15	160	186	408	104	752	81	245	82	119	70	450	282	63	203	203	148	54	163	24	-698	-132.455	265.5	133.045	0.405452	0.478962
	NCAP_CVHOC_0409-0423	ISVAVPKSRVQQNKS	1178	1009	1733	494	551	1635	1082	1200	1066	636	934	687	999	1627	1115	957	1223	1163	1127	1359	1008	1389	1521	1303	710	1525	-872	1055	869	815	834	1053	1221	1269	947	1144	840	1087	1107	1086	857	-477	-166.432	1088.75	922.318	0.24429	0.423974
	NCAP_CVHOC_0413-0427	VPKSRVQQNKSRELT	212	3335	1314	897	329	302	464	152	930	453	650	389	1382	1312	166	1240	2788	1605	119	758	67	265	760	295	494	716	3580	208	430	443	507	161	379	684	1565	841	2085	441	342	984	715	-424	-233.577	939.85	706.273	0.185649	0.389138
	NCAP_CVHOC_0417-0431	RVQQNKSRELTAEDI	43	27	163	170	10	14	59	92	299	184	-263	-9	305	154	7	296	486	459	27	68	-92	-10	92	94	261	98	464	111	319	389	162	82	1070	99	145	481	215	88	41	156	43	-206	56.9045	129.55	186.455	0.22118	0.410644
	NCAP_CVHOC_0421-0435	NKSRELTAEDISLLK	1582	200	315	330	8217	155	88	-175	181	-75	-266	161	1155	332	101	248	481	468	93	714	-280	3393	2253	137	272	238	2234	186	539	33	182	176	955	926	576	464	426	3654	145	232	69	-1551	-21.6591	715.25	693.591	0.268612	0.435893
	NCAP_CVHOC_0425-0439	ELTAEDISLLKKMDE	268	-24	499	440	122	135	83	-156	497	356	-219	598	2007	487	91	241	219	285	169	679	-67	1887	661	140	211	269	3913	191	373	277	59	190	1913	769	139	134	554	326	49	226	119	-504	198.832	338.85	537.682	0.454885	0.491389
	NCAP_CVHOC_0429-0443	EDISLLKKMDEPYTE	345	430	1053	588	28	155	282	121	592	-31	116	725	897	463	196	553	4	707	257	246	143	766	459	284	881	602	4079	371	400	395	252	226	3506	684	438	840	1122	894	475	435	596	-635	396.059	386.35	782.409	0.0358768	0.206469
	NCAP_CVHOC_0433-0447	LLKKMDEPYTEDTSE	347	38	640	669	-167	-11	95	-114	401	105	-73	782	892	9	54	293	406	435	60	179	-175	338	351	256	615	441	4313	240	261	315	100	284	29	528	180	371	957	648	221	173	204	-185	223.682	252	475.682	0.185649	0.389138
	NCAP_CVHOC_0434-0448	LKKMDEPYTEDTSEI	119	238	547	358	-51	72	157	381	276	66	100	457	380	603	76	688	162	390	199	113	161	171	132	219	433	260	1985	189	448	230	131	119	934	261	229	312	564	460	311	250	190	251	107.995	266.55	374.545	0.156868	0.369446
	NCAP_CVHSA_0001-0015	MSDNGPQSNQRSAPR	30	497	576	404	203	127	248	-207	675	23	-230	303	978	229	237	1140	1880	897	16	465	85	42	289	195	1004	318	3164	172	401	215	610	425	227	398	239	414	133	431	248	1220	400	-883	18.4955	424.55	443.045	0.479914	0.496596
	NCAP_CVHSA_0005-0019	GPQSNQRSAPRITFG	297	2128	1211	1127	307	399	501	-353	1147	7611	-99	438	2355	730	283	2368	1007	3777	130	1222	96	339	711	1587	939	875	7146	318	594	333	452	694	1307	1000	542	2339	2270	890	729	765	944	-928	-241.027	1329.3	1088.27	0.444917	0.489436
	NCAP_CVHSA_0009-0023	NQRSAPRITFGGPTD	581	3361	2342	2466	1186	471	1181	260	2685	8	9	1065	8020	1401	487	3505	1604	5735	383	2228	1726	1175	1967	3434	11305	6479	14476	2873	1432	1476	1036	3952	3241	2890	1677	4178	4445	1687	2614	1445	5107	1271	1682.28	1948.9	3631.18	0.00754346	0.0929293
	NCAP_CVHSA_0013-0027	APRITFGGPTDSTDN	30	214	729	465	-19	175	181	1	894	-113	-252	260	1639	328	181	629	1085	844	118	643	390	535	545	581	3999	2714	2473	812	499	416	331	2325	1180	571	630	938	1546	389	1382	17666	1333	-544	1448.9	401.6	1850.5	0.00167263	0.0373878
	NCAP_CVHSA_0017-0031	TFGGPTDSTDNNQNG	-15	-53	207	108	-89	-31	92	153	346	-41	-244	-186	27	200	-28	895	481	227	10	-13	-260	-6	149	233	579	-31	-490	101	396	105	65	112	51	138	151	70	137	167	97	156	153	-220	-18.0727	102.3	84.2273	0.268596	0.435893
	NCAP_CVHSA_0021-0035	PTDSTDNNQNGGRNG	-114	-68	96	-76	1	-38	-2	-206	93	-319	-209	-83	-314	15	-44	343	3	22	-19	16	-183	-67	-4	50	50	-26	-617	-6	185	-86	10	0	-54	-37	-1	-9	-121	27	34	47	7	-751	-25.3955	-45.15	-70.5455	0.329699	0.46102
	NCAP_CVHSA_0025-0039	TDNNQNGGRNGARPK	-8	12	211	346	-13	30	103	-154	222	-110	-141	77	-82	94	-3	215	218	374	769	39	-96	4	91	63	88	242	203	2244	239	15	87	43	87	313	161	27	-47	-21	98	178	4	-757	38.5045	109.95	148.455	0.434979	0.486164
	NCAP_CVHSA_0029-0043	QNGGRNGARPKQRRP	-25	463	553	354	-75	21	159	-238	350	-167	-342	97	1078	248	7	440	491	1189	4	219	-151	-51	102	174	246	321	586	1429	125	117	115	52	227	309	208	516	128	-248	95	347	140	-921	-65.5727	241.3	175.727	0.415248	0.481562
	NCAP_CVHSA_0033-0047	RNGARPKQRRPQGLP	278	1715	952	2637	163	336	686	-134	985	-412	-136	482	3728	456	178	1789	533	2998	901	638	494	433	790	613	1243	495	8028	2685	459	618	342	265	850	1411	820	1354	2695	602	1297	641	1141	-372	284.259	938.65	1222.91	0.199426	0.396481
	NCAP_CVHSA_0037-0051	RPKQRRPQGLPNNTA	110	1152	1496	1585	256	89	520	-92	1116	54	-135	628	3749	774	92	1120	443	2324	2139	842	1234	405	1171	695	1687	638	5260	533	459	470	521	282	689	1270	818	1400	2361	1115	749	272	1678	-176	156.491	913.1	1069.59	0.221208	0.410644
	NCAP_CVHSA_0041-0055	RRPQGLPNNTASWFT	978	4407	3654	4136	342	841	754	167	2409	271	299	1851	8592	1305	925	4378	1823	5383	7892	1797	1131	2599	3467	1141	3046	2161	24092	1759	951	1763	1427	1189	1401	1747	1215	4348	7158	2066	2288	1826	3503	1995	674.936	2610.2	3285.14	0.24429	0.423974
	NCAP_CVHSA_0045-0059	GLPNNTASWFTALTQ	367	1431	2068	1963	130	767	556	263	2020	301	266	2274	4517	1767	442	3489	4587	1983	202	742	350	651	1017	820	4788	643	2234	842	1540	1286	590	598	455	1010	547	1571	3426	1098	490	520	804	254	-346.114	1506.75	1160.64	0.425093	0.48343
	NCAP_CVHSA_0049-0063	NTASWFTALTQHGKE	568	1093	2244	1790	57	484	640	-147	1444	243	251	8957	1448	483	647	774	613	999	377	3465	2695	1682	1744	739	2800	2021	9729	1200	3000	926	615	1639	366	2563	2038	1953	4739	2291	808	2071	401	873	810	1321.5	2131.5	0.00457263	0.0678396
	NCAP_CVHSA_0053-0067	WFTALTQHGKEELRF	2282	2934	2657	17806	408	878	1187	13	3506	32	157	8418	17508	3535	1505	2800	5230	3889	737	1068	2214	3734	3346	1249	4548	2186	30177	3647	1690	1986	789	2396	548	4056	1805	4714	15495	8565	2735	3089	2098	1236	822.636	3827.5	4650.14	0.159922	0.369446
	NCAP_CVHSA_0057-0071	LTQHGKEELRFPRGQ	725	561	1649	527	53	312	303	40	1060	243	3	932	-62	262	594	245	298	1105	489	380	1424	1201	1897	612	574	3116	7532	22220	1170	1301	639	677	1726	1757	2096	18687	655	1254	2337	1598	735	947	2884.73	485.95	3370.68	2.73677e-06	0.000431549
	NCAP_CVHSA_0061-0075	GKEELRFPRGQGVPI	621	2298	2169	1879	700	594	4440	540	3455	446	86	1873	11110	4175	1029	2340	2159	9967	638	1282	674	1862	2095	1599	1847	2730	15336	2918	1290	2790	1274	932	1925	4941	7450	1948	4775	1718	2281	1777	1551	1726	384.45	2590.05	2974.5	0.17248	0.380614
	NCAP_CVHSA_0065-0079	LRFPRGQGVPINTNS	3733	15004	20022	16613	1875	7699	5127	5106	8843	3037	2518	14807	24271	11683	2280	9867	4486	11650	6577	6145	22872	26433	22885	14769	22015	26376	20901	24537	14067	11736	7725	8755	10006	17770	23356	24019	26306	26242	26064	25401	27201	20514	11385.1	9067.15	20452.3	8.7771e-06	0.000913977
	NCAP_CVHSA_0069-0083	RGQGVPINTNSGPDD	102	8573	525	697	19	5130	128	-144	386	-69	-123	84	4566	333	93	865	118	855	79	102	-130	34	1321	141	382	345	1082	191	303	597	183	153	248	295	659	205	371	218	267	311	280	-559	-802.45	1115.95	313.5	0.357486	0.467092
	NCAP_CVHSA_0073-0087	VPINTNSGPDDQIGY	145	15501	525	166	32	7971	157	9	669	-12	-138	518	16252	1624	235	283	659	1196	81	184	-120	415	5490	327	365	892	3605	226	446	1339	198	315	354	529	1003	176	195	332	700	616	918	292	-1456.8	2302.85	846.045	0.159922	0.369446
	NCAP_CVHSA_0077-0091	TNSGPDDQIGYYRRA	18	179	1425	6024	110	212	254	-236	719	-131	-354	109	692	205	89	842	661	1600	191	574	-110	7	325	239	547	435	2421	484	399	657	320	229	427	523	734	891	406	497	619	767	301	-1081	-202.923	659.15	456.227	0.199426	0.396481
	NCAP_CVHSA_0081-0095	PDDQIGYYRRATRRV	2518	6910	13736	18703	1133	7816	3865	1237	4077	371	889	4351	25468	4222	2782	5268	6002	25068	1873	3208	8565	15330	15532	4546	13276	24448	45071	9440	12043	7022	3880	6450	5660	8103	7213	16983	20754	15737	24628	15838	13916	7930	6769.01	6974.85	13743.9	0.00055438	0.018212
	NCAP_CVHSA_0085-0099	IGYYRRATRRVRGGD	448	3071	3234	1019	94	889	1230	87	2114	15	-285	738	10196	1226	703	2835	1441	7833	620	1222	868	2236	2704	825	2045	2908	21321	1801	2382	1670	979	1374	1592	2261	1440	4611	3498	2087	2042	2695	2011	-100	938.5	1936.5	2875	0.0270148	0.179632
	NCAP_CVHSA_0089-0103	RRATRRVRGGDGKMK	27	368	569	721	0	54	152	-9	153	-667	72	20	51	126	52	170	75	551	22	464	-196	302	295	66	-109	394	2979	21	2	155	92	33	189	288	172	196	460	138	223	143	111	-1129	70.7682	148.55	219.318	0.30283	0.449763
	NCAP_CVHSA_0093-0107	RRVRGGDGKMKELSP	619	2360	1509	1012	934	894	295	457	1302	985	2592	744	2234	694	920	1815	1222	2772	1061	512	917	546	2042	578	1126	1071	6892	1179	651	919	828	855	879	1279	714	1013	1003	1361	981	1271	895	632	9.35	1246.65	1256	0.31168	0.454468
	NCAP_CVHSA_0097-0111	GGDGKMKELSPRWYF	542	1003	1710	235	241	418	282	228	988	498	317	8810	2634	6411	657	1431	738	33	158	146	566	2662	2274	1103	1759	1196	9874	1229	892	644	412	4007	363	1389	1280	1890	2464	1497	1037	800	862	597	389.5	1374	1763.5	0.00703502	0.0896681
	NCAP_CVHSA_0101-0115	KMKELSPRWYFYYLG	1231	4641	1747	5356	266	1009	865	-528	1957	-711	-165	3188	19644	2739	2517	6944	2445	2911	417	1133	95	4282	4276	1666	4026	14152	42207	2305	1919	1623	717	1518	1036	4514	1157	8156	12083	5574	2218	830	2963	818	2489.47	2880.3	5369.77	0.125921	0.336868
	NCAP_CVHSA_0105-0119	LSPRWYFYYLGTGPE	351	2180	1605	1907	16	560	559	-174	2245	221	-19	1648	9601	2038	896	5104	1917	4876	460	2736	142	2372	1322	1335	3259	2251	17929	2693	1134	2127	429	1059	1448	1738	517	5003	3933	1935	1016	524	1560	-555	480.514	1936.35	2416.86	0.30283	0.449763
	NCAP_CVHSA_0109-0123	WYFYYLGTGPEASLP	1142	4580	1967	5899	361	671	626	-151	3147	-328	-165	11215	17652	2335	1562	2852	3811	3247	578	1008	140	2442	2843	273	2402	1514	32092	2083	927	2235	563	1356	1067	2069	797	5407	8931	2177	1323	808	2658	-673	237.459	3100.45	3337.91	0.434984	0.486164
	NCAP_CVHSA_0113-0127	YLGTGPEASLPYGAN	1411	704	1713	665	290	675	734	326	1858	614	319	2084	2145	1079	408	1794	1234	995	231	261	387	1591	1306	1769	1193	1409	9952	1181	811	1180	361	1858	406	1068	757	752	1178	844	873	931	787	2008	504.909	977	1481.91	0.103967	0.316489
	NCAP_CVHSA_0117-0131	GPEASLPYGANKEGI	356	-37	930	217	-24	17	393	166	534	129	39	514	286	444	252	438	282	358	47	7	38	737	602	1302	595	754	3397	228	148	467	266	342	581	560	198	-37	231	435	694	380	80	196	286.873	267.4	554.273	0.0348894	0.205064
	NCAP_CVHSA_0121-0135	SLPYGANKEGIVWVA	1090	3708	2359	4165	443	795	523	247	3127	685	298	13003	15474	3301	862	2951	4385	3412	545	950	454	3064	1660	3126	3316	1647	21594	2595	1663	1743	896	1433	1170	1817	882	3895	6656	1396	1697	783	1469	964	-210.695	3116.15	2905.45	0.338873	0.463849
	NCAP_CVHSA_0125-0139	GANKEGIVWVATEGA	475	1587	1019	1354	9	340	417	15	1414	270	-418	16480	7264	1682	700	1388	1208	1335	424	329	-109	1101	1027	1674	1335	607	14205	1296	320	843	264	536	1486	792	348	2401	4100	623	381	389	1002	-243	-301.964	1864.6	1562.64	0.489954	0.496596
	NCAP_CVHSA_0129-0143	EGIVWVATEGALNTP	287	1253	1190	1759	186	325	784	392	1487	299	-219	8521	5918	1337	1009	1410	2402	3730	5026	340	54	1417	1835	761	1060	519	8872	912	707	585	362	491	1321	601	351	1274	2783	503	562	430	750	-190	-691.8	1871.8	1180	0.206539	0.39954
	NCAP_CVHSA_0133-0147	WVATEGALNTPKDHI	236	0	239	1236	-269	-27	64	-70	613	-6	-301	2322	-454	352	102	-17	41	4155	501	175	-102	196	5960	392	274	467	-872	854	535	127	202	261	486	243	149	-51	-115	157	57	351	-208	-307	-32.9636	444.6	411.636	0.366933	0.468882
	NCAP_CVHSA_0137-0151	EGALNTPKDHIGTRN	-24	-148	292	27	-148	43	122	-74	408	376	-333	60	-317	139	58	453	279	229	32	-53	-216	40	98	98	163	364	-142	67	318	170	131	198	4	229	92	-170	-279	145	18	255	-40	-539	-25.4136	71.05	45.6364	0.5	0.5
	NCAP_CVHSA_0141-0155	NTPKDHIGTRNPNNN	-5	-3	6874	863	-41	-1	201	-93	92	-157	9	16	-434	166	3	754	68	216	46	83	-110	50	1445	421	138	236	-259	27	337	73	197	74	27	259	272	137	-145	179	681	222	-50	-524	-265.259	432.85	167.591	0.166114	0.376989
	NCAP_CVHSA_0145-0159	DHIGTRNPNNNAATV	2371	-196	17713	651	-65	11	1217	532	151	4	-333	-67	-377	223	-26	786	321	1199	359	956	-7	203	5471	766	825	621	33	11	510	290	1064	101	486	4156	97	-276	-306	477	101	337	-204	-1382	-663.591	1271.5	607.909	0.439941	0.489329
	NCAP_CVHSA_0149-0163	TRNPNNNAATVLQLP	1077	621	19951	2956	245	185	217	340	801	96	139	1425	2999	975	215	1597	1185	2133	2775	2156	19	728	8086	139	746	236	2369	431	1637	614	1935	290	4720	500	441	2281	1334	2454	203	8980	341	-428	-374.582	2104.4	1729.82	0.420161	0.48343
	NCAP_CVHSA_0153-0167	NNNAATVLQLPQGTT	-53	163	1143	434	187	38	141	421	815	425	62	2190	726	910	5	1670	2367	904	983	1523	-75	378	7323	321	1607	-2	212	165	879	562	1622	165	1926	362	235	1822	317	324	1584	6468	99	-959	398.891	752.7	1151.59	0.454883	0.491389
	NCAP_CVHSA_0157-0171	ATVLQLPQGTTLPKG	377	632	425	721	93	211	2056	16250	1033	296	39	3512	1479	930	884	997	1334	597	131	9276	540	31611	896	26271	26285	4011	2912	28027	547	907	891	383	2084	1907	599	3278	17865	2521	33335	959	4256	1724	6654.94	2063.65	8718.59	0.00314281	0.0555934
	NCAP_CVHSA_0161-0175	QLPQGTTLPKGFYAE	433	1346	746	1027	39	1423	1269	26667	1663	323	372	785	6885	1730	609	2592	2429	1294	350	5800	6624	31616	808	20615	25138	2593	12343	27048	1122	1613	1687	944	1378	2301	707	3089	21549	3128	34724	2224	6487	2642	6673.63	2889.1	9562.73	0.00130828	0.0315302
	NCAP_CVHSA_0165-0179	GTTLPKGFYAEGSRG	439	383	1071	212	58	191	272	-159	902	34	-69	1176	748	1583	355	1525	1307	1471	76	126	693	836	411	450	174	1825	2848	304	457	373	231	354	412	968	326	850	962	333	24079	308	332	153	1127.63	585.05	1712.68	0.185649	0.389138
	NCAP_CVHSA_0169-0183	PKGFYAEGSRGGSQA	196	762	1681	464	179	355	284	-221	590	-16	-333	626	76	587	348	1171	548	753	42	83	138	750	432	1276	196	1298	3162	166	405	374	222	389	14274	918	495	843	1115	972	775	717	334	-51	918.523	408.75	1327.27	0.0311809	0.19314
	NCAP_CVHSA_0173-0187	YAEGSRGGSQASSRS	21	31	473	170	-41	62	49	-303	430	-437	-277	0	29	278	43	415	395	1016	36	121	-56	100	142	42	-31	115	830	156	335	124	146	102	88	178	120	661	30	94	170	175	95	-939	-3.86818	125.55	121.682	0.202954	0.39954
	NCAP_CVHSA_0177-0191	SRGGSQASSRSSSRS	76	1701	1198	2024	219	242	408	-257	812	-178	-304	364	1845	577	240	1165	582	1416	60	307	124	244	216	77	273	305	2362	160	338	444	166	105	419	599	209	1622	938	693	203	124	309	-936	-216.032	624.85	408.818	0.199416	0.396481
	NCAP_CVHSA_0181-0195	SQASSRSSSRSRGNS	-5	1681	687	1368	46	96	136	-162	278	-241	-144	124	444	154	7473	701	162	910	2	179	7753	40	100	30	-38	6780	1388	132	233	29	20	-1	252	191	244	1450	383	386	529	77	207	-882	182.959	694.45	877.409	0.474899	0.495363
	NCAP_CVHSA_0185-0199	SRSSSRSRGNSRNST	90	1753	753	710	166	108	298	-143	406	-399	-215	19	1194	186	11696	1041	323	4119	23	258	8286	-7	440	38	-53	8928	3955	717	69	96	67	76	262	440	179	755	508	416	196	156	190	-1312	-10.1182	1119.3	1109.18	0.42509	0.48343
	NCAP_CVHSA_0189-0203	SRSRGNSRNSTPGSS	106	1779	1329	858	90	175	235	527	622	-50	-300	232	2915	549	55	865	941	2193	94	350	-177	46	504	120	184	323	5334	237	144	276	166	128	393	598	3018	2072	680	485	407	590	426	-1009	1.06818	678.25	679.318	0.366933	0.468882
	NCAP_CVHSA_0193-0207	GNSRNSTPGSSRGNS	-68	98	403	320	5	79	-32	-47	192	-401	-16	14	-185	-16	0	186	174	635	23	119	40	87	100	100	-7	121	763	84	114	46	36	17	73	163	160	1283	120	452	393	177	71	-317	111.123	74.15	185.273	0.0548733	0.248911
	NCAP_CVHSA_0197-0211	NSTPGSSRGNSPARM	99	1018	1238	1663	92	216	303	-103	650	24	-131	571	909	1590	111	910	1155	1148	163	479	17	277	399	262	258	546	1565	3883	510	177	248	147	391	1151	382	1357	142	701	742	535	241	-713	-4.43182	605.25	600.818	0.444917	0.489436
	NCAP_CVHSA_0201-0215	GSSRGNSPARMASGG	123	151	1271	695	196	185	369	-235	786	-404	-137	318	1795	193	74	824	448	1874	92	583	2131	387	327	125	74	250	2262	257	392	127	199	94	508	1392	492	1248	520	673	330	390	410	-411	93.45	460.05	553.5	0.240346	0.423974
	NCAP_CVHSA_0205-0219	GNSPARMASGGGETA	-109	-107	6	-119	-60	-44	31	17	41	-9	-412	-119	-514	-114	7	172	66	152	-35	-14	-402	-129	-75	-1	-34	5	-666	49	95	-71	8	27	2	9	-28	-222	-262	-39	-88	-28	-200	-938	-77.6182	-58.2	-135.818	0.18563	0.389138
	NCAP_CVHSA_0209-0223	ARMASGGGETALALL	-48	106	380	314	11	162	125	170	523	-444	-174	-3	1993	627	75	226	576	937	134	1104	94	1845	1290	414	404	594	488	166	399	49	71	64	1421	143	275	-20	585	1111	481	40	55	-1117	62.6636	339.7	402.364	0.285477	0.441701
	NCAP_CVHSA_0213-0227	SGGGETALALLLLDR	-136	12	331	397	88	-2	89	-226	285	-516	-326	-124	82	352	-20	212	272	372	10	93	-193	-109	21	101	170	4	-394	7	293	79	59	32	378	233	34	163	2	56	-14	72	77	-885	-53.7955	62.25	8.45455	0.276982	0.440029
	NCAP_CVHSA_0217-0231	ETALALLLLDRLNQL	-89	-130	417	215	-38	50	36	-757	172	-152	-699	-173	508	-120	202	-92	-1	993	0	53	-364	428	218	161	197	358	660	338	270	-107	130	99	494	1032	-12	305	18	106	393	59	53	-1198	145.614	19.75	165.364	0.0182917	0.147807
	NCAP_CVHSA_0221-0235	ALLLLDRLNQLESKV	-25	-331	594	691	-271	216	1	-432	139	-1398	-481	18	886	188	186	-555	-81	147	19	-104	1081	640	1506	2647	2238	1417	2478	564	1001	-75	413	250	396	4525	935	1720	931	598	1942	583	718	2760	1360.01	-29.65	1330.36	1.16735e-06	0.000247792
	NCAP_CVHSA_0225-0239	LDRLNQLESKVSGKG	181	-40	684	128	-108	35	101	-361	664	48	-350	93	126	1537	157	427	174	332	55	-25	-135	190	826	4431	869	920	1421	237	505	67	292	240	245	1299	395	161	384	1112	282	342	17	6803	757.236	192.9	950.136	0.00167327	0.0373878
	NCAP_CVHSA_0229-0243	NQLESKVSGKGQQQQ	-12	17	220	-99	-108	-26	-51	-507	225	-24	-291	1	-250	-307	62	240	-395	35	-25	-2	647	110	96	179	-68	409	165	13720	150	51	83	65	21	238	-29	-309	-140	-69	17	104	-203	-3122	615.532	-64.85	550.682	0.0311809	0.19314
	NCAP_CVHSA_0233-0247	SKVSGKGQQQQGQTV	765	243	447	358	-27	219	83	147	1522	335	-141	658	992	844	20	223	320	1337	318	-99	-34	2436	508	466	446	4156	2000	16080	329	195	1081	565	313	1731	473	1737	527	2396	559	420	3804	1461	1464.94	428.2	1893.14	0.00196577	0.041095
	NCAP_CVHSA_0237-0251	GKGQQQQGQTVTKKS	-100	-186	-13	-72	-69	-29	-15	226	-9	-398	-20	-102	-228	-83	-48	-63	-21	-42	-26	51	24	601	64	37	109	478	-348	983	31	-63	134	3	161	369	737	43	89	177	253	73	702	-226	263.759	-62.35	201.409	5.25424e-05	0.00349376
	NCAP_CVHSA_0241-0255	QQQGQTVTKKSAAEA	-15	-72	53	33	60	-28	-25	-80	146	-553	-219	-49	-184	-6	-47	94	68	120	-28	33	-121	2	51	31	232	256	94	6	139	7	134	21	71	161	166	-70	-43	89	276	79	134	-697	81.2227	-34.95	46.2727	0.00894931	0.102551
	NCAP_CVHSA_0245-0259	QTVTKKSAAEASKKP	-141	-104	-63	-10	-104	-49	23	-269	-45	-382	-98	-129	-242	4	-66	-142	-85	-151	-58	45	-70	380	0	77	219	-6	-449	-32	1242	-124	23	-15	19	216	3	-127	-54	43	2942	15	-31	-683	266.391	-103.3	163.091	0.00258949	0.0494513
	NCAP_CVHSA_0249-0263	KKSAAEASKKPRQKR	-97	-394	-102	-243	-144	-111	-13	-585	-103	-734	-374	-249	-648	-227	-55	-134	-234	-199	-13	-166	-275	171	84	84	41	-2	-197	-122	145	-201	32	-6	-41	105	26	-256	255	43	2134	-4	-6	-1856	248.25	-241.25	7	0.000221007	0.00954454
	NCAP_CVHSA_0253-0267	AEASKKPRQKRTATK	-45	-215	-22	-198	-207	-64	79	-330	-60	-748	-172	-164	-424	-89	-13	-423	-111	-120	-36	-121	-137	67	41	-14	-79	109	3600	-103	3	-111	-8	1	-54	224	96	-28	-40	-6	558	-57	-113	-1387	290.605	-174.15	116.455	0.000484669	0.0168232
	NCAP_CVHSA_0257-0271	KKPRQKRTATKQYNV	-17	908	498	22277	-36	60	315	-379	177	-252	-108	232	48	697	26	763	69	572	71	42	25	75	480	104	54	243	3732	719	232	208	111	55	91	243	253	181	519	173	117	125	-48	-1227	-1004.29	1298.15	293.864	0.298433	0.449763
	NCAP_CVHSA_0261-0275	QKRTATKQYNVTQAF	-8	-79	58	-8	44	130	23	-245	129	-627	-254	-70	-64	102	-33	166	227	81	-4	33	-278	-89	-22	0	163	-2	-874	-9	-5	14	103	4	43	43	48	76	-62	10	32	-12	12	-1152	-69.0045	-19.95	-88.9545	0.276966	0.440029
	NCAP_CVHSA_0265-0279	ATKQYNVTQAFGRRG	1118	5410	14553	21412	1296	19094	4961	376	3628	2292	429	2537	8589	2526	936	4274	3857	7106	3880	2156	2843	4989	6953	13208	11582	3730	20277	9379	3603	2410	1358	1810	1452	2696	1678	14318	7634	5436	9512	7519	5046	6010	998.636	5521.5	6520.14	0.0930547	0.301567
	NCAP_CVHSA_0269-0283	YNVTQAFGRRGPEQT	678	4837	8866	9332	3887	2403	3713	3423	4767	4240	2486	5494	9660	6835	992	4518	5773	8418	4391	3453	15644	8975	7735	11886	17567	11896	18331	14361	14391	4672	6556	2755	5322	4829	14970	16967	13261	15347	15355	11489	14815	12717	6902.65	4908.3	11811	1.10003e-05	0.00104673
	NCAP_CVHSA_0273-0287	QAFGRRGPEQTQGNF	527	2216	2795	2341	283	755	3581	962	2560	876	236	2269	5099	2497	801	2726	1724	4643	3244	1392	4049	6398	2650	4704	7561	2534	13502	9550	4898	2699	1277	1649	938	3458	2790	6197	4061	5296	3045	5590	5218	4469	2584.24	2076.35	4660.59	0.000182916	0.00848329
	NCAP_CVHSA_0277-0291	RRGPEQTQGNFGDQD	72	540	489	288	-76	59	125	-16	505	-248	-46	254	-41	156	59	990	180	634	67	231	30	210	234	779	207	466	2208	98	394	410	196	212	110	293	260	336	359	252	176	546	177	-122	144.855	211.1	355.955	0.0637903	0.260237
	NCAP_CVHSA_0281-0295	EQTQGNFGDQDLIRQ	34	273	620	426	61	51	178	2	379	150	-7	76	290	841	93	1813	1062	195	54	145	-139	86	91	368	1112	187	628	101	647	160	278	111	136	333	236	432	530	244	165	203	265	-318	-70.6182	336.8	266.182	0.285477	0.441701
	NCAP_CVHSA_0285-0299	GNFGDQDLIRQGTDY	198	190	818	615	73	90	262	186	929	539	22	464	1037	616	148	1594	353	953	245	364	192	406	548	679	12435	579	2639	359	1136	448	432	481	1014	720	450	514	783	675	420	511	3155	1156	866.655	484.8	1351.45	0.0129132	0.123301
	NCAP_CVHSA_0289-0303	DQDLIRQGTDYKHWP	478	284	744	546	-4	298	215	23	458	-261	-3	811	-121	288	409	1041	25	319	248	162	83	832	928	326	507	1125	4156	191	187	309	277	259	4691	969	712	663	785	980	1004	962	931	-90	646.864	298	944.864	0.00394262	0.062707
	NCAP_CVHSA_0293-0307	IRQGTDYKHWPQIAQ	377	271	994	1384	2	102	266	-82	790	777	-261	593	652	896	258	969	513	495	188	150	81	926	444	687	1219	708	4904	3257	682	707	394	685	557	782	393	2452	742	633	258	535	365	310	520.618	466.7	987.318	0.0411241	0.220997
	NCAP_CVHSA_0297-0311	TDYKHWPQIAQFAPS	656	1781	2210	2542	128	591	526	476	1625	324	179	1819	3294	1449	718	3402	2296	1328	369	480	488	2017	1964	1700	1306	1728	17993	1235	1178	1009	734	744	1612	1359	829	2627	3567	1353	1312	1189	1106	740	862.623	1309.65	2172.27	0.136645	0.347852
	NCAP_CVHSA_0301-0315	HWPQIAQFAPSASAF	1776	2745	2126	2623	309	609	936	643	2413	310	184	1733	8789	2824	660	4674	2389	3692	473	791	378	1951	1449	1652	3999	1296	17488	1560	2361	1869	837	1330	1494	2048	880	5204	5083	2156	1697	1035	1585	1217	627.277	2034.95	2662.23	0.294094	0.446276
	NCAP_CVHSA_0305-0319	IAQFAPSASAFFGMS	338	1571	1387	2280	137	1188	667	122	1757	321	-68	600	307	1816	329	2876	2732	1889	2960	356	-530	-336	1	985	2174	519	272	890	2233	691	446	818	565	944	298	3496	-169	638	183	778	932	1849	-374.75	1178.25	803.5	0.159922	0.369446
	NCAP_CVHSA_0309-0323	APSASAFFGMSRIGM	1448	5892	8772	8164	2090	2068	2649	1661	8135	2352	2842	6247	14955	12567	1559	5987	6580	16400	7471	7705	16208	4832	17025	10449	19884	17328	34623	17745	8919	5685	4378	3817	6498	12824	19083	21150	11236	17240	8385	32945	28339	23947	9292.8	6277.2	15570	0.000112347	0.00601984
	NCAP_CVHSA_0313-0327	SAFFGMSRIGMEVTP	427	1625	1493	1550	136	600	346	-25	1486	764	-29	631	5164	979	443	2348	2009	3748	448	783	-76	1189	607	597	1417	1226	6451	865	1347	835	998	704	1379	1355	499	6135	2318	712	807	1070	732	763	205.064	1246.3	1451.36	0.276982	0.440029
	NCAP_CVHSA_0317-0331	GMSRIGMEVTPSGTW	189	-136	523	205	-75	184	115	-146	547	760	378	185	138	239	339	1502	587	956	-37	64	301	445	426	319	621	553	1941	187	933	466	235	151	283	443	321	7403	327	515	107	736	-42	250	443.286	325.85	769.136	0.0521465	0.243483
	NCAP_CVHSA_0321-0335	IGMEVTPSGTWLTYH	441	2390	1726	1769	140	338	355	-49	1918	834	22	2271	6609	2523	469	3796	1255	3494	235	933	618	1437	994	759	2631	800	8034	1329	1821	871	1156	1213	1117	1837	688	1976	3468	1010	983	1481	642	98	15.7773	1573.45	1589.23	0.329706	0.46102
	NCAP_CVHSA_0325-0339	VTPSGTWLTYHGAIK	1280	1531	1692	2325	380	443	835	77	2596	1609	-129	3146	4434	2012	1294	1994	1393	1416	346	826	974	1492	1128	1122	1633	1037	11904	1128	1818	604	730	2065	1702	2352	814	2907	3667	4256	506	1174	993	20	526.182	1475	2001.18	0.395718	0.476542
	NCAP_CVHSA_0329-0343	GTWLTYHGAIKLDDK	1158	2181	2349	2925	45	707	699	-131	2025	-97	-6	5496	8773	1336	843	1945	1286	1318	398	564	447	1594	2483	3812	2488	1653	33197	1485	519	1000	860	523	1708	3045	1272	4841	6166	2718	1270	1281	2076	166	1700.39	1690.7	3391.09	0.0737948	0.275371
	NCAP_CVHSA_0333-0347	TYHGAIKLDDKDPQF	558	116	1056	671	594	226	186	-39	711	720	-42	984	952	596	122	390	352	431	282	99	-4	699	864	545	1772	899	5061	948	1179	508	420	787	751	1164	215	1316	1540	1381	934	578	176	7858	896.795	448.25	1345.05	0.00212879	0.0438387
	NCAP_CVHSA_0337-0351	AIKLDDKDPQFKDNV	156	-253	426	269	-37	9840	450	-376	15	-587	-237	285	-258	174	27	-159	-236	208	-35	-145	-333	-44	467	74	369	607	-466	-71	100	-26	79	30	-34	119	142	1213	-557	36	-95	54	-196	-678	-440.441	476.35	35.9091	0.464881	0.493399
	NCAP_CVHSA_0341-0355	DDKDPQFKDNVILLN	42	262	516	943	20	106	122	-99	278	-22	-179	29	464	523	47	1007	936	335	45	171	-190	45	47	268	788	73	695	141	406	140	110	101	2216	180	122	342	521	232	142	126	193	-612	-0.663636	277.3	276.636	0.390867	0.476542
	NCAP_CVHSA_0345-0359	PQFKDNVILLNKHID	311	1139	1112	1483	4	270	513	-94	932	586	-40	425	2748	1008	168	1770	870	1565	214	274	45	507	432	358	1023	369	5888	569	608	607	302	296	3584	671	229	1592	2383	706	727	334	828	-480	217.918	762.9	980.818	0.395722	0.476542
	NCAP_CVHSA_0349-0363	DNVILLNKHIDAYKT	351	814	1208	1134	66	211	216	-177	1090	1979	-30	876	3745	1211	320	1186	1168	1939	329	316	7	540	1018	736	783	864	9156	796	638	1290	409	587	3510	1016	477	1310	2233	791	598	644	739	-474	360.036	897.6	1257.64	0.366933	0.468882
	NCAP_CVHSA_0353-0367	LLNKHIDAYKTFPPT	792	1074	1450	950	99	283	513	-18	5052	884	-257	621	3512	1929	662	1626	1365	1299	342	110	74	1484	1783	1002	1458	1351	8536	1297	2481	652	1078	1552	1154	1193	551	2335	2255	908	937	1618	1177	-561	445.373	1114.4	1559.77	0.0521465	0.243483
	NCAP_CVHSA_0357-0371	HIDAYKTFPPTEPKK	868	-146	351	388	-181	167	282	4331	277	40307	-8	1406	439	291	93	-510	-40	30329	189	-33	4043	4561	10327	527	1207	8123	2859	400	1979	3246	299	2691	2030	1172	493	11085	-116	638	2142	1891	256	321	-1204.82	3940	2735.18	0.00196577	0.041095
	NCAP_CVHSA_0361-0375	YKTFPPTEPKKDKKK	-26	-550	38	-53	1770	-2	54	-149	-46	2118	-158	-8	-710	2	12	-347	-198	1960	19	-185	-57	854	391	613	177	234	-943	51	854	1945	175	123	993	182	336	7141	-172	50	906	235	-65	-1473	393.405	177.05	570.455	0.0120953	0.118597
	NCAP_CVHSA_0365-0379	PPTEPKKDKKKKTDE	-44	-159	121	-94	-152	-75	15	-170	-70	145	-143	1017	-179	70	-40	173	-26	436	54	60	-42	36	155	37	1246	113	-275	1	206	-34	28	-9	53	146	-1	211	-198	338	-2	168	-114	-814	9.82273	46.95	56.7727	0.185649	0.389138
	NCAP_CVHSA_0369-0383	PKKDKKKKTDEAQPL	32	25	274	22	-147	-17	27	-78	78	40	-161	114	-369	412	44	365	30	13	-32	-113	-355	35	57	51	89	144	-41	54	234	-54	119	96	229	123	134	-196	-46	44	-67	56	-258	-695	-39.1773	27.95	-11.2273	0.272773	0.440029
	NCAP_CVHSA_0373-0387	KKKKTDEAQPLPQRQ	16	-63	1924	170	-72	19	5	-216	29	-144	-123	-75	-390	29	-61	485	66	-85	-4	-14	-152	70	80	74	-38	164	175	-36	109	-117	71	-3	84	508	249	118	-46	177	204	321	8	-484	-4.98182	74.8	69.8182	0.0213098	0.157262
	NCAP_CVHSA_0377-0391	TDEAQPLPQRQKKQP	13	-52	213	224	-15	105	49	12	101	-280	-110	-18	-137	191	80	464	-6	363	5	8	175	161	572	264	2555	579	181	145	159	215	429	114	111	252	303	354	-63	3424	139	330	4	-441	392.318	60.5	452.818	0.00181417	0.0389587
	NCAP_CVHSA_0381-0395	QPLPQRQKKQPTVTL	-88	-357	67	-66	-192	388	113	-275	527	-307	-524	8	528	57	91	-78	248	1566	-80	116	2632	1404	3788	378	7124	1137	1011	1920	13	131	113	93	377	1050	53	581	186	1238	630	338	-179	-2461	892.764	87.1	979.864	0.00106098	0.0280169
	NCAP_CVHSA_0385-0399	QRQKKQPTVTLLPAA	40	372	444	804	-40	86	243	-399	584	-311	-330	204	1648	336	164	694	1121	1907	52	268	-165	989	354	346	448	799	3812	897	162	349	129	245	1027	642	249	582	1377	1097	293	400	137	-1843	165.923	394.35	560.273	0.11096	0.322479
	NCAP_CVHSA_0389-0403	KQPTVTLLPAADMDD	16	83	184	165	-99	119	105	-265	661	176	-375	239	1406	278	76	329	567	559	-53	124	-319	997	324	508	418	294	2671	465	96	82	99	144	826	762	183	122	1557	174	189	223	-16	-1276	172.659	214.75	387.409	0.115799	0.328582
	NCAP_CVHSA_0393-0407	VTLLPAADMDDFSRQ	87	78	608	389	-121	93	169	-129	925	-5	-163	-1	1353	509	123	336	1079	1583	89	182	-29	2269	563	1545	1187	563	4293	608	729	283	180	366	281	1755	696	1049	1217	328	711	271	378	-302	501.755	359.2	860.955	0.00958186	0.10686
	NCAP_CVHSA_0397-0411	PAADMDDFSRQLQNS	180	-141	815	267	-60	87	50	49	926	142	-347	130	297	232	63	848	275	983	32	23	-140	956	342	1105	1216	853	1078	2157	874	1014	437	404	176	942	597	227	399	338	925	511	213	436	441.995	242.55	684.545	0.000293384	0.0115656
	NCAP_CVHSA_0401-0415	MDDFSRQLQNSMSGA	-20	-98	621	271	-64	71	34	-67	607	-3	-148	46	-144	129	74	543	105	188	-13	66	-61	3859	105	445	642	343	-35	762	362	135	192	166	-12	451	374	370	379	351	765	240	138	461	364.282	109.9	474.182	0.00125456	0.0307729
	NCAP_CVHSA_0405-0419	SRQLQNSMSGASADS	-138	58	112	159	-26	-29	-12	-106	208	-488	-242	-126	74	104	-40	339	78	322	-5	-4	-214	209	36	10	149	90	286	85	220	52	99	51	73	140	55	37	57	28	3	10	-63	-849	13.7364	11.9	25.6364	0.178979	0.385572
	NCAP_CVHSA_0408-0422	LQNSMSGASADSTQA	-72	207	289	109	-80	51	71	-78	181	1	-59	-6	-59	207	21	838	212	83	-23	-19	-35	774	21	83	156	103	85	34	302	50	54	32	156	-50	-3	8	85	106	25	-50	79	-519	-25.7	93.7	68	0.357453	0.467092
	NCAP_SARS2_0001-0015	MSDNGPQNQRNAPRI	105	657	255	702	143	46	98	48	243	-387	-231	88	425	56	84	554	414	490	69	97	651	223	191	51	293	383	1903	1	189	196	212	99	355	175	308	855	604	276	299	416	7179	-953	434.291	197.8	632.091	0.0577415	0.25152
	NCAP_SARS2_0005-0019	GPQNQRNAPRITFGG	346	1574	1120	1840	335	290	594	27	799	-138	100	342	1152	512	164	1129	1993	2140	109	669	3046	438	717	142	818	499	4911	252	375	362	338	279	814	641	696	2600	2150	730	854	1001	7389	-264	553.695	754.85	1308.55	0.185649	0.389138
	NCAP_SARS2_0009-0023	QRNAPRITFGGPSDS	168	1103	796	1579	361	166	550	-11	669	-473	-226	284	1389	707	73	1378	1158	2840	82	469	643	984	929	22	2837	1935	4906	633	566	347	423	2294	1244	1056	3255	3263	2341	1061	2387	1537	16016	5	1559.81	653.1	2212.91	0.00568652	0.0796545
	NCAP_SARS2_0013-0027	PRITFGGPSDSTGSN	30	395	235	365	92	98	157	50	323	-341	-120	148	842	182	95	646	436	898	89	137	255	276	270	-24	2408	1002	2176	373	245	351	223	2242	574	644	689	785	1074	256	1021	141	1217	-434	478.695	237.85	716.545	0.00365776	0.0602603
	NCAP_SARS2_0017-0031	FGGPSDSTGSNQNGE	155	148	167	298	60	55	132	326	180	173	-79	281	503	297	87	832	308	519	54	166	-44	200	169	-6	646	406	2098	77	279	447	75	171	41	574	592	637	588	229	226	160	237	157	128.673	233.1	361.773	0.185649	0.389138
	NCAP_SARS2_0021-0035	SDSTGSNQNGERSGA	-7	-1	14	97	47	5	45	61	95	24	-129	14	44	25	18	324	-78	99	-10	-6	-17	-4	6	-10	19	-36	-101	98	65	60	20	1	3	56	34	112	157	51	117	19	2	65	-1.45909	34.05	32.5909	0.390862	0.476542
	NCAP_SARS2_0025-0039	GSNQNGERSGARSKQ	29	175	66	121	47	34	68	-128	35	-11	-318	-29	25	70	24	1084	-130	256	-10	474	-124	8	62	11	48	22	752	15	38	116	52	31	128	184	53	164	87	53	121	70	-49	622	17.9	94.1	112	0.178959	0.385572
	NCAP_SARS2_0029-0043	NGERSGARSKQRRPQ	15	528	345	731	-99	105	53	-158	65	-180	-298	-29	64	224	67	471	42	303	-2	172	-119	20	65	59	4	132	1041	-28	37	5	67	15	278	246	170	471	267	196	109	173	62	-621	-0.540909	120.95	120.409	0.40544	0.478962
	NCAP_SARS2_0033-0047	SGARSKQRRPQGLPN	35	1018	478	889	-71	134	219	-118	352	-259	-326	101	158	268	160	597	-11	995	386	397	-99	211	287	249	384	440	3404	51	153	319	201	157	656	577	586	855	942	331	430	159	515	-710	188.9	270.1	459	0.136645	0.347852
	NCAP_SARS2_0037-0051	SKQRRPQGLPNNTAS	77	677	387	822	-6	115	94	-143	259	-87	-332	65	124	10	84	604	142	815	969	15	5	200	165	416	427	750	2351	56	95	267	257	130	586	478	698	614	776	257	526	279	817	-521	203.132	234.55	437.682	0.0358711	0.206469
	NCAP_SARS2_0041-0055	RPQGLPNNTASWFTA	223	596	398	649	150	118	202	-5	493	27	-96	270	681	216	176	665	308	1301	98	268	76	563	377	185	771	661	3496	308	134	700	310	229	302	459	251	771	1121	484	522	287	638	207	247.282	336.9	584.182	0.0348837	0.205064
	NCAP_SARS2_0045-0059	LPNNTASWFTALTQH	134	431	237	909	68	110	195	-114	131	33	-205	584	102	196	170	1234	476	373	86	71	166	72	52	93	464	244	358	172	303	533	216	183	177	16	179	500	192	475	164	140	186	-245	-50.1409	261.05	210.909	0.376455	0.472087
	NCAP_SARS2_0049-0063	TASWFTALTQHGKED	325	744	663	1556	188	186	466	-158	805	-20	-260	3077	390	291	255	815	465	477	240	706	-63	434	478	497	1033	779	7417	109	1205	519	424	734	234	1558	1144	2554	1608	1446	724	804	644	-357	526.95	560.55	1087.5	0.0339355	0.201171
	NCAP_SARS2_0053-0067	FTALTQHGKEDLKFP	192	237	466	737	-43	57	175	-187	186	-156	-285	227	-23	363	122	222	86	34	72	127	-155	347	277	173	332	432	5703	240	204	402	198	375	51	235	225	676	1479	604	561	396	220	-449	438.914	130.45	569.364	0.00291064	0.0528415
	NCAP_SARS2_0057-0071	TQHGKEDLKFPRGQG	-4	180	206	484	16	8	188	-179	108	-42	-312	90	17	196	26	709	87	144	38	14	-153	83	174	44	152	156	1613	17	95	111	146	154	-60	234	249	243	373	352	191	210	80	-512	80.9364	98.7	179.636	0.065379	0.264148
	NCAP_SARS2_0061-0075	KEDLKFPRGQGVPIN	114	424	324	488	86	44	214	-18	469	-6	-88	321	676	382	79	841	323	676	48	60	-165	455	632	200	358	607	4573	353	190	465	326	395	232	363	586	539	1035	426	533	447	253	-335	293.877	272.85	566.727	0.0422462	0.222299
	NCAP_SARS2_0065-0079	KFPRGQGVPINTNSS	372	4297	482	642	246	70	754	-100	579	-125	-224	210	2879	598	213	1536	986	1856	120	180	-119	1190	4689	261	826	789	5471	1793	337	437	395	963	249	509	912	1019	1235	1312	1234	652	285	-55	329.814	778.55	1108.36	0.0577415	0.25152
	NCAP_SARS2_0069-0083	GQGVPINTNSSPDDQ	52	1313	71	130	-5	87	63	188	250	2979	-116	223	788	229	84	527	428	643	8	186	-138	149	1061	-2	260	36	1017	87	64	142	149	100	38	119	276	107	294	99	475	93	58	-587	-229.264	406.4	177.136	0.189018	0.392245
	NCAP_SARS2_0073-0087	PINTNSSPDDQIGYY	421	2445	558	945	327	135	429	412	716	899	203	773	1276	505	187	2542	446	1101	171	278	463	1251	7342	275	1166	911	6430	299	648	1206	355	503	754	913	1838	1041	1768	604	1037	780	1648	1774	761.823	738.45	1500.27	0.0113282	0.114088
	NCAP_SARS2_0077-0091	NSSPDDQIGYYRRAT	157	540	97	461	113	104	106	-447	329	-632	-680	71	-215	57	31	516	66	1384	134	270	-233	-94	310	115	-49	351	676	-87	435	494	216	62	189	370	369	576	30	382	109	561	84	-1903	11.5818	123.1	134.682	0.206539	0.39954
	NCAP_SARS2_0081-0095	DDQIGYYRRATRRIR	1559	4884	4282	3731	814	714	1922	344	3126	-145	-193	972	8060	1498	666	4957	2698	18569	592	1717	2836	5406	9383	3970	5180	10436	33461	1221	4411	4199	1940	2262	3513	6790	3538	5984	8803	4873	7158	4517	4109	863	3091.33	3038.35	6129.68	0.00130828	0.0315302
	NCAP_SARS2_0085-0099	GYYRRATRRIRGGDG	390	3050	2087	3518	109	204	716	2	1138	-293	-395	287	2273	763	810	2306	1100	9131	197	748	-186	287	1506	219	856	1011	16945	385	14086	1164	384	516	1350	1530	573	2639	1735	789	755	723	510	-1338	703.814	1407.05	2110.86	0.371679	0.472087
	NCAP_SARS2_0089-0103	RATRRIRGGDGKMKD	179	1832	1131	2061	53	187	285	-216	618	-50	-355	213	695	65	66	1493	775	2667	93	541	-335	83	714	54	345	515	9051	124	219	532	200	214	599	877	448	2044	1248	609	365	375	213	-919	182.214	616.65	798.864	0.410341	0.481562
	NCAP_SARS2_0093-0107	RIRGGDGKMKDLSPR	292	2254	1068	2477	104	216	415	-212	554	2	-218	188	382	382	135	2062	562	2323	112	269	-205	309	778	94	308	633	5674	107	206	343	217	181	625	1073	515	1576	922	593	817	555	311	-573	16.15	668.35	684.5	0.320633	0.457737
	NCAP_SARS2_0097-0111	GDGKMKDLSPRWYFY	431	733	625	1046	51	131	314	-170	352	-313	-449	8112	759	607	249	1604	353	594	62	238	-92	1222	1261	194	958	791	9889	160	747	595	310	1597	308	686	649	1134	1965	736	1581	421	661	-549	380.095	766.45	1146.55	0.0303118	0.189243
	NCAP_SARS2_0101-0115	MKDLSPRWYFYYLGT	299	1109	888	2411	60	253	421	-262	575	-79	-556	888	2584	948	337	2886	1148	2332	152	643	-295	1152	1242	336	538	659	12669	300	698	872	227	466	418	1159	524	2407	3066	1242	559	519	923	-1418	432.832	851.85	1284.68	0.311666	0.454468
	NCAP_SARS2_0105-0119	SPRWYFYYLGTGPEA	549	646	903	2880	86	373	681	-155	834	122	-450	796	2353	1297	346	4299	1712	2759	180	822	-70	1164	1267	409	1592	794	9696	411	866	1389	329	1455	975	946	627	2026	2899	1674	906	1295	1020	-696	356.259	1051.65	1407.91	0.131207	0.342218
	NCAP_SARS2_0109-0123	YFYYLGTGPEAGLPY	626	2344	1424	1993	186	370	1387	-161	1265	20	-367	1221	7600	1756	525	3069	3184	2117	282	800	-43	1920	1777	303	1594	891	20044	924	883	1893	339	947	372	1220	834	2606	3963	1359	864	553	2081	-428	558.677	1482.05	2040.73	0.454885	0.491389
	NCAP_SARS2_0113-0127	LGTGPEAGLPYGANK	274	199	316	209	66	72	202	19	581	413	-278	328	708	422	107	1151	429	531	22	468	-168	1151	295	371	221	625	3004	28	219	358	226	703	127	259	261	246	431	913	446	422	116	682	185.141	311.95	497.091	0.159902	0.369446
	NCAP_SARS2_0117-0131	PEAGLPYGANKDGII	258	728	434	472	170	129	406	192	1018	444	-62	731	2000	484	204	1811	1083	935	118	208	82	1435	469	211	241	66	4725	-51	565	274	175	653	749	327	483	665	1236	705	1102	594	479	892	142.623	588.15	730.773	0.30283	0.449763
	NCAP_SARS2_0121-0135	LPYGANKDGIIWVAT	416	3420	1043	2496	254	263	763	270	1941	-94	-51	2956	6761	1334	641	2810	2755	1694	406	638	430	1916	1289	1030	2252	961	17194	1271	749	1389	607	1771	884	1066	721	2928	2196	1189	1249	626	1808	1797	524.336	1535.8	2060.14	0.206539	0.39954
	NCAP_SARS2_0125-0139	ANKDGIIWVATEGAL	255	1488	539	1430	174	212	678	303	986	-1092	-127	3512	2261	958	455	1376	2271	1481	1590	416	-133	650	487	1139	1111	461	11960	998	435	766	335	484	1397	267	308	1526	820	411	602	404	872	598	218.882	958.3	1177.18	0.338873	0.463849
	NCAP_SARS2_0129-0143	GIIWVATEGALNTPK	235	2176	790	2696	339	356	1092	115	1436	95	-173	4694	5944	892	1186	2500	2425	1589	748	545	-277	1764	1545	653	1532	1390	17277	1345	362	1250	604	782	1394	2153	647	2883	3557	1133	1402	566	1723	452	522.227	1484	2006.23	0.285477	0.441701
	NCAP_SARS2_0133-0147	VATEGALNTPKDHIG	176	-70	177	113	-89	135	114	80	189	281	-198	126	312	333	44	834	259	417	44	13	-456	564	190	250	128	312	1301	67	101	448	98	162	35	102	126	52	199	198	154	75	39	245	35.0455	164.5	199.545	0.376441	0.472087
	NCAP_SARS2_0137-0151	GALNTPKDHIGTRNP	237	226	131	225	15	60	100	-120	253	-10	-283	-57	259	193	597	869	362	411	5	180	-455	123	330	259	261	454	834	125	44	349	223	200	117	190	178	92	248	212	312	295	26	-174	10.2136	182.65	192.864	0.289763	0.445833
	NCAP_SARS2_0141-0155	TPKDHIGTRNPANNA	14	335	207	326	58	79	228	315	326	390	-349	88	901	106	126	781	216	473	-16	100	-450	989	275	611	804	7297	768	488	9	155	122	175	342	169	128	367	145	469	4802	369	181	-357	576.527	235.2	811.727	0.0889233	0.295139
	NCAP_SARS2_0145-0159	HIGTRNPANNAAIVL	157	630	390	841	283	64	294	1	453	116	-236	171	1145	578	144	1799	1386	1257	501	691	-316	382	1029	122	915	13335	5135	2288	128	743	237	332	1271	394	833	1275	1089	999	1084	360	340	-1713	842.295	533.25	1375.55	0.120785	0.33099
	NCAP_SARS2_0149-0163	RNPANNAAIVLQLPQ	19	241	85	269	-7	34	109	106	49	-44	-63	7	230	256	16	392	161	161	3	137	82	333	118	20	70	68	1488	145	22	105	57	27	334	88	44	140	374	-22	2276	126	-7	175	167.541	108.05	275.591	0.217467	0.409922
	NCAP_SARS2_0153-0167	NNAAIVLQLPQGTTL	85	-178	239	141	8	72	-43	-149	22	219	-548	116	51	-153	67	94	-123	80	-34	0	-702	-85	-23	219	62	169	-1540	399	0	585	-51	272	279	-127	-10	-452	-435	-88	-90	44	-65	-1411	-136.936	-1.7	-138.636	0.228742	0.415168
	NCAP_SARS2_0157-0171	IVLQLPQGTTLPKGF	729	3728	1980	4333	745	862	2204	16969	2759	-52	-173	673	8731	2251	641	4452	3711	3880	611	9402	834	39532	1809	18846	23287	3790	26572	21904	185	3084	982	1034	1935	3520	1606	30956	17860	3048	40023	1843	7661	2002	8046.97	3421.8	11468.8	0.0339355	0.201171
	NCAP_SARS2_0161-0175	LPQGTTLPKGFYAEG	222	493	387	675	100	162	2437	14244	598	199	-162	457	1786	666	255	1205	1541	669	256	8606	1283	28136	564	21373	17923	1680	7631	14010	301	574	576	278	555	1368	751	3569	14062	2126	30745	1561	8439	2767	5545.29	1739.8	7285.09	0.00167327	0.0373878
	NCAP_SARS2_0165-0179	TTLPKGFYAEGSRGG	2	206	159	376	45	105	131	-125	-145	-38	-192	176	975	197	144	982	358	576	27	283	156	582	185	155	452	118	2426	-3	185	202	61	107	163	279	114	979	1337	236	3475	288	330	-720	292.764	212.1	504.864	0.0849383	0.290833
	NCAP_SARS2_0169-0183	KGFYAEGSRGGSQAS	-104	-104	117	32	58	-5	85	-318	-461	169	-576	-39	-346	-80	106	677	-231	105	-30	56	-638	44	133	11	241	379	592	-54	127	91	95	60	69	168	152	165	-21	86	6	220	-120	-724	93.6318	-44.45	49.1818	0.0286188	0.185416
	NCAP_SARS2_0173-0187	AEGSRGGSQASSRSS	-1	64	75	84	-13	6	19	-39	129	78	-312	-7	39	14	56	560	44	228	-33	31	-73	28	75	-3	127	138	609	70	5	139	50	-1	45	31	26	70	79	87	165	106	-75	39	27.8545	51.1	78.9545	0.136596	0.347852
	NCAP_SARS2_0177-0191	RGGSQASSRSSSRSR	8	139	32	67	41	38	-50	-8	-375	106	-274	4	223	-24	39	203	-148	122	-372	-19	425	10	70	-4	87	1450	998	31	12	99	32	22	66	101	11	224	95	71	174	80	0	-470	175.309	-12.4	162.909	0.0329922	0.199873
	NCAP_SARS2_0181-0195	QASSRSSSRSRNSSR	18	277	129	187	5	21	81	-167	122	68	-353	3	331	34	44	377	-30	345	11	78	6578	116	61	27	282	11735	829	103	-73	199	33	15	109	92	31	342	32	93	1704	53	-139	-58	928.405	79.05	1007.45	0.159922	0.369446
	NCAP_SARS2_0185-0199	RSSSRSRNSSRNSTP	33	644	226	606	402	-8	102	-171	320	-265	-266	-6	813	86	61	945	298	1536	59	1034	17109	-70	573	41	258	22650	1224	309	65	327	99	80	267	238	795	808	327	3766	356	500	22	-1322	1878.55	322.45	2201	0.147967	0.360091
	NCAP_SARS2_0189-0203	RSRNSSRNSTPGSSR	41	550	246	293	884	13	241	-156	701	-41	-475	-62	382	165	63	1028	352	1159	51	1696	141	-59	540	41	60	1801	2330	290	23	304	233	89	347	175	883	1209	2	4359	158	686	14	-839	224.677	356.55	581.227	0.400577	0.478962
	NCAP_SARS2_0193-0207	SSRNSTPGSSRGTSP	33	254	122	301	36	20	45	25	56	-56	-202	-17	345	219	54	827	69	329	16	108	-161	38	42	41	131	139	1257	80	30	194	152	38	146	149	56	1275	186	262	651	133	44	-378	75.5727	129.2	204.773	0.18228	0.389138
	NCAP_SARS2_0197-0211	STPGSSRGTSPARMA	-12	292	240	594	-39	77	191	-44	247	92	-150	-13	557	68	85	950	481	1110	30	74	-451	48	213	63	209	91	1887	442	215	413	165	96	512	97	116	776	17	230	295	198	26	-1138	-36.0455	241.5	205.455	0.357491	0.467092
	NCAP_SARS2_0201-0215	SSRGTSPARMAGNGG	45	198	-14	292	25	53	70	-24	161	25	-252	-11	263	77	71	409	74	489	-1	39	-309	33	94	70	132	111	1349	117	-34	239	169	19	195	86	87	228	-40	90	16856	86	19	-871	751.732	99.45	851.182	0.281182	0.441701
	NCAP_SARS2_0205-0219	TSPARMAGNGGDAAL	58	171	25	-1	-55	20	513	-22	21	164	-293	0	202	-22	60	389	228	555	1	72	-251	1707	135	326	348	171	2087	470	-44	339	162	73	175	66	48	59	84	37	9318	71	-77	-618	563.245	104.3	667.545	0.108577	0.321162
	NCAP_SARS2_0209-0223	RMAGNGGDAALALLL	13	128	43	318	-5	31	76	11	270	335	5	27	353	173	135	310	389	235	-11	26	84	205	89	50	298	53	995	51	215	183	107	49	1238	68	79	268	285	72	360	127	64	22	82.4455	143.1	225.545	0.159922	0.369446
	NCAP_SARS2_0213-0227	NGGDAALALLLLDRL	37	7	21	123	-37	40	9	-52	158	-294	-140	-54	127	63	32	163	239	217	2	16	-73	16	-6	38	133	80	312	40	54	116	70	38	692	192	11	73	26	9	43	63	-101	-113	44.0136	33.85	77.8636	0.221161	0.410644
	NCAP_SARS2_0217-0231	AALALLLLDRLNQLE	-136	235	5	312	34	-15	0	40	76	204	15	-79	-6	-100	39	-88	-126	63	313	75	-64	-16	166	77	284	14	15	265	309	-99	96	17	2	1598	50	253	-72	55	81	2	-9	-998	49.0409	43.05	92.0909	0.224947	0.415168
	NCAP_SARS2_0221-0235	LLLLDRLNQLESKMS	165	337	894	716	31	155	186	133	3151	-1148	115	292	1064	342	294	190	9	678	576	121	3644	1083	918	2376	3543	1579	3192	1153	2656	304	262	214	186	5907	1118	1596	962	609	1301	538	1132	5961	1413.77	415.05	1828.82	4.26656e-05	0.00301887
	NCAP_SARS2_0225-0239	DRLNQLESKMSGKGQ	27	222	47	257	-12	23	23	-175	192	-324	11	-34	14	9	9	329	230	183	46	165	12	54	30	-2	214	80	-40	554	212	-16	114	-16	16	139	70	1762	-30	38	158	18	-102	-1154	33.8545	62.1	95.9545	0.425084	0.48343
	NCAP_SARS2_0229-0243	QLESKMSGKGQQQQG	181	93	-44	217	-18	24	8	-10	35	-37	-16	-56	-64	143	345	171	-55	100	-10	-5	11	195	18	25	-2	1832	-20	3727	73	-79	232	27	69	120	254	1000	-12	79	55	210	185	-24	312.4	50.1	362.5	0.0358711	0.206469
	NCAP_SARS2_0233-0247	KMSGKGQQQQGQTVT	79	39	103	-119	-107	54	-27	50	20	-36	5	-20	-9	-64	42	167	124	46	65	143	-24	1824	196	1	1	7773	73	1120	86	-30	2634	37	-22	340	325	12092	-6	45	409	2448	5606	1713	1637.75	27.75	1665.5	0.00394136	0.062707
	NCAP_SARS2_0237-0251	KGQQQQGQTVTKKSA	8	-36	57	-14	-38	14	91	26	0	-45	-1	23	-7	-57	10	116	31	22	-8	-5	25	117	75	43	105	689	197	63	50	-44	162	18	116	596	283	129	161	48	195	159	480	-356	141.15	9.35	150.5	4.73615e-05	0.00322701
	NCAP_SARS2_0241-0255	QQGQTVTKKSAAEAS	37	13	12	-8	-86	17	-4	67	23	-145	-67	-75	-12	25	-6	42	43	1	5	10	-71	8	-27	-19	20	196	9	32	102	43	129	-9	13	266	184	9	-19	33	60	44	237	-805	25.1727	-5.4	19.7727	0.0521184	0.243483
	NCAP_SARS2_0245-0259	TVTKKSAAEASKKPR	-50	54	-19	-51	-74	36	-98	-49	-23	-308	-247	-84	16	-67	-32	12	-71	10	12	0	-195	46	-25	-3	-62	40	14	-28	89	-113	0	-3	8	110	34	8	-115	17	382	21	-89	-1034	10.8318	-51.65	-40.8182	0.0868876	0.295139
	NCAP_SARS2_0249-0263	KSAAEASKKPRQKRT	85	-11	-82	277	-143	-20	-12	-110	-28	-545	-1	-110	139	77	-5	-139	-153	14	-6	459	-126	114	8	39	-106	100	-2	4	293	-87	11	-14	-46	251	162	179	632	79	1518	22	60	-1037	109.064	-15.7	93.3636	0.0303066	0.189243
	NCAP_SARS2_0253-0267	EASKKPRQKRTATKA	-41	-25	111	131	-94	41	70	-57	-49	194	-76	-108	67	-42	61	107	-2	-13	24	10	-285	-15	36	-13	-150	22	249	-16	13	-118	12	-5	-7	57	34	106	-35	43	181	12	296	-1297	-55.45	15.45	-40	0.489953	0.496596
	NCAP_SARS2_0257-0271	KPRQKRTATKAYNVT	23	111	306	377	-9	97	41	-163	54	-269	-176	-51	-24	94	63	202	91	20	35	217	-373	-23	119	8	-52	74	1528	2	24	33	27	-1	57	170	134	543	420	217	57	186	-8	-1029	44.0955	51.95	96.0455	0.390871	0.476542
	NCAP_SARS2_0261-0275	KRTATKAYNVTQAFG	-2	108	96	958	2	117	141	-289	81	-622	-374	-10	121	94	62	523	93	242	45	177	-457	6	184	38	379	175	1188	-2	246	72	59	31	200	46	186	407	213	92	27	199	66	-1391	11.1227	78.15	89.2727	0.281206	0.441701
	NCAP_SARS2_0265-0279	TKAYNVTQAFGRRGP	147	618	542	788	306	277	755	-196	400	57	-259	150	224	165	107	675	529	1232	263	491	-16	142	296	234	449	424	2413	262	801	399	142	116	506	14	799	1700	449	286	178	2140	436	101	194.223	363.55	557.773	0.386045	0.474634
	NCAP_SARS2_0269-0283	NVTQAFGRRGPEQTQ	88	612	444	2075	965	925	506	-2	407	143	-177	125	185	277	55	875	931	1338	378	483	383	900	957	353	1262	907	3543	753	1512	382	313	361	616	429	1045	5851	1352	863	1741	879	700	33	610.85	531.65	1142.5	0.0166655	0.138938
	NCAP_SARS2_0273-0287	AFGRRGPEQTQGNFG	227	1145	791	1274	73	115	128	184	550	-311	-165	368	359	468	143	1612	414	1132	182	586	341	1249	819	449	1123	880	4192	1141	998	457	366	293	526	700	890	941	1435	635	1601	793	690	637	497.886	463.75	961.636	0.00291064	0.0528415
	NCAP_SARS2_0277-0291	RGPEQTQGNFGDQEL	129	237	271	104	-36	73	123	388	153	204	-83	146	169	114	64	653	231	340	67	357	27	403	167	61	254	217	1089	108	257	210	147	77	11	287	229	414	417	154	289	158	188	832	87.3455	185.2	272.545	0.106268	0.316509
	NCAP_SARS2_0281-0295	QTQGNFGDQELIRQG	50	7	118	61	-69	64	10	116	64	27	84	74	53	129	24	189	147	121	29	194	69	74	35	-2	147	13	276	58	45	107	12	11	2	77	7	138	78	46	33	-16	57	396	0.990909	74.6	75.5909	0.210113	0.404789
	NCAP_SARS2_0285-0299	NFGDQELIRQGTDYK	122	188	186	365	55	34	106	150	232	320	-194	116	307	204	58	684	79	230	84	48	-76	381	246	17	2031	424	1757	44	314	222	169	130	176	235	274	544	309	201	540	325	274	168	226.982	168.7	395.682	0.0156458	0.134112
	NCAP_SARS2_0289-0303	QELIRQGTDYKHWPQ	139	411	300	900	49	72	186	6	337	34	-151	201	42	173	109	937	196	273	108	205	-161	380	339	-9	-2	477	2334	36	410	284	107	234	141	361	316	959	595	477	491	299	319	-727	121.832	226.35	348.182	0.0810887	0.284898
	NCAP_SARS2_0293-0307	RQGTDYKHWPQIAQF	334	1649	448	1247	233	124	300	51	326	-382	-202	288	336	634	155	1812	451	965	197	361	-41	792	661	31	581	666	4298	103	705	265	144	510	473	730	743	2220	1731	875	965	574	726	-350	324.65	466.35	791	0.059204	0.256164
	NCAP_SARS2_0297-0311	DYKHWPQIAQFAPSA	445	1265	820	864	382	207	321	299	561	-197	-67	726	931	698	366	1838	447	669	99	455	77	1199	706	-25	692	752	6863	153	570	667	178	757	121	839	735	2357	1808	727	1069	673	1289	-3	452.823	556.45	1009.27	0.11096	0.322479
	NCAP_SARS2_0301-0315	WPQIAQFAPSASAFF	436	1349	630	808	186	202	551	463	1073	250	17	513	2126	457	397	1460	2045	2127	470	708	358	787	824	-640	897	183	4806	265	655	611	205	177	95	756	371	2947	2430	418	543	399	859	783	37.9182	813.4	851.318	0.329706	0.46102
	NCAP_SARS2_0305-0319	AQFAPSASAFFGMSR	1412	5150	3756	4103	1060	2038	2358	579	3041	225	442	1717	2214	956	440	5453	1718	7570	2450	2666	4265	3386	3525	2575	7640	6501	14969	4063	4976	3675	2003	2421	4109	5062	5065	8193	6119	4828	7137	5100	2750	4099	2644.46	2467.4	5111.86	0.000201283	0.00895873
	NCAP_SARS2_0309-0323	PSASAFFGMSRIGME	1251	3151	2007	2400	1175	1414	1308	481	2634	413	204	1434	1710	2136	646	2673	1899	5916	3153	1969	1570	3380	1813	2629	4529	7102	8786	4304	5511	4663	2084	3292	2808	2627	4708	7084	3902	2251	3634	4101	2537	4058	2072.8	1898.7	3971.5	4.05131e-05	0.00290379
	NCAP_SARS2_0313-0327	AFFGMSRIGMEVTPS	407	823	796	762	270	253	638	16	842	-105	-404	174	1069	268	243	2136	676	2520	206	1630	-313	970	505	490	929	1571	6225	339	766	1418	697	676	1617	852	577	4680	1301	688	1297	632	281	-103	525.136	661	1186.14	0.059204	0.256164
	NCAP_SARS2_0317-0331	MSRIGMEVTPSGTWL	220	716	326	625	137	519	322	201	695	-98	-127	1464	1333	455	307	1938	1047	1666	202	187	-83	730	343	379	1038	1498	3424	494	457	884	440	331	525	687	408	3327	976	1760	744	585	262	-954	223.023	606.75	829.773	0.106268	0.316509
	NCAP_SARS2_0321-0335	GMEVTPSGTWLTYTG	416	613	388	872	115	166	274	568	534	87	50	1207	967	231	213	1837	1079	758	114	235	507	853	361	238	788	905	5103	317	358	760	338	334	226	417	305	973	1019	652	998	303	469	1020	247.618	536.2	783.818	0.0930547	0.301567
	NCAP_SARS2_0325-0339	TPSGTWLTYTGAIKL	229	-133	593	-121	309	488	-41	36	1142	8	-475	1877	893	-105	574	-218	-95	4310	-37	466	-163	559	660	417	-128	720	1774	691	86	967	49	438	20	657	25	-194	1417	-52	339	117	-168	-965	-154.727	485	330.273	0.405456	0.478962
	NCAP_SARS2_0329-0343	TWLTYTGAIKLDDKD	311	1425	780	1782	46	284	341	-97	446	-96	-324	2622	1231	405	293	1829	547	950	158	231	37	1549	1093	491	1462	871	17877	951	540	713	446	707	655	860	333	2728	2850	1751	989	362	992	-514	1057.39	658.2	1715.59	0.0294526	0.188791
	NCAP_SARS2_0333-0347	YTGAIKLDDKDPNFK	188	196	691	542	-19	439	108	-70	236	-50	-222	1604	205	224	108	740	280	283	46	2	-23	568	536	150	262	483	5885	856	349	349	179	271	80	247	190	4774	785	734	474	292	351	-57	529.586	276.55	806.136	0.0286137	0.185416
	NCAP_SARS2_0337-0351	IKLDDKDPNFKDQVI	132	149	290	391	4	2	69	37	141	29	-184	171	212	290	52	441	125	454	46	-61	-66	309	139	144	397	231	5568	211	318	394	131	322	269	499	136	2598	864	403	306	165	167	-511	451.136	139.5	590.636	0.00754141	0.0929293
	NCAP_SARS2_0341-0355	DKDPNFKDQVILLNK	51	262	119	271	13	38	59	37	52	49	-80	42	19	143	42	648	127	159	8	82	-24	47	35	59	190	161	801	78	92	38	43	83	404	55	65	163	300	101	241	8	35	29	29.4955	107.05	136.545	0.248216	0.428514
	NCAP_SARS2_0345-0359	NFKDQVILLNKHIDA	55	363	196	379	79	67	73	46	142	92	-240	73	-75	320	61	317	359	508	43	44	-69	99	84	48	259	51	1563	162	261	218	115	140	1142	110	83	310	404	166	211	169	209	-366	98.9455	145.1	244.045	0.136635	0.347852
	NCAP_SARS2_0349-0363	QVILLNKHIDAYKTF	562	2442	1481	1330	167	726	634	-273	1803	584	-121	1093	6440	820	847	2810	2034	4932	261	2291	-178	1248	2089	140	950	535	27756	1157	112	1260	427	780	4	1840	826	2848	9063	1593	1307	489	1669	-1021	952.032	1543.15	2495.18	0.338873	0.463849
	NCAP_SARS2_0353-0367	LNKHIDAYKTFPPTE	525	431	666	673	87	133	136	53	285	421	-336	497	686	419	200	1023	3	206	106	93	-12	863	969	479	630	1203	9367	151	1082	481	264	511	274	931	562	1113	1753	922	2887	745	626	-277	844.832	315.35	1160.18	0.00181417	0.0389587
	NCAP_SARS2_0357-0371	IDAYKTFPPTEPKKD	495	366	727	586	23	161	191	223	153	25126	-318	768	429	381	212	1047	303	4978	178	-33	513	2203	4550	426	838	2252	7101	39	986	522	180	543	619	2119	601	4899	1001	1011	1795	1136	449	229	-253.8	1799.8	1546	0.00339151	0.0579497
	NCAP_SARS2_0361-0375	KTFPPTEPKKDKKKK	-161	-357	-119	-190	-321	-43	-228	-424	-226	-368	-629	-176	-369	-50	-18	-614	-386	-238	-47	-226	-460	254	26	27	-190	-39	-381	-139	-14	-141	-79	-83	-88	162	-26	870	-68	-22	159	-35	-251	-2111	140	-259.5	-119.5	0.0017411	0.0386055
	NCAP_SARS2_0365-0379	PTEPKKDKKKKADET	-20	268	93	66	-56	16	-29	-195	-43	3	-333	71	-131	102	-16	456	-70	-93	-26	-56	-209	-15	29	13	21	144	717	-24	54	-58	5	11	-38	129	34	66	70	118	18	26	-75	-631	18.0591	0.35	18.4091	0.123315	0.336868
	NCAP_SARS2_0369-0383	KKDKKKKADETQALP	9	-61	42	308	-46	-20	-17	-146	-70	-57	-299	29	-98	14	12	395	-73	36	-13	-28	-331	152	46	5	30	200	1071	-43	211	37	24	-17	-3	88	73	-19	94	106	31	91	-93	-710	51.5591	-4.15	47.4091	0.0206746	0.156735
	NCAP_SARS2_0373-0387	KKKADETQALPQRQK	24	127	139	1056	-36	15	-4	-239	18	-153	-451	46	-147	98	11	410	-105	-55	2	-88	-379	4628	481	40	96	302	828	-60	10	21	23	762	8	309	224	282	207	240	174	156	-72	-1066	294.509	33.4	327.909	0.0129132	0.123301
	NCAP_SARS2_0377-0391	DETQALPQRQKKQQT	56	-250	95	100	20	43	6	-102	8	4	-369	75	21	0	-17	419	43	170	0	43	452	4521	893	344	15955	604	673	29	75	141	108	479	36	261	197	733	193	330	184	142	-28	-644	1148.93	18.25	1167.18	9.64322e-05	0.00528521
	NCAP_SARS2_0381-0395	ALPQRQKKQQTVTLL	170	629	277	963	50	121	67	34	609	-113	-369	143	906	446	67	1158	700	1078	50	246	245	1876	4106	265	2680	900	5411	579	137	355	288	154	1446	451	452	2838	1339	19836	677	372	451	-639	1648.35	361.6	2009.95	0.00753731	0.0929293
	NCAP_SARS2_0385-0399	RQKKQQTVTLLPAAD	81	163	91	389	-22	51	58	-99	92	-198	-339	33	355	148	-3	588	242	356	-4	173	546	2673	463	87	760	397	2578	123	470	158	203	211	453	87	166	1559	712	4720	625	192	194	-162	674.75	107.75	782.5	0.000321717	0.0124228
	NCAP_SARS2_0389-0403	QQTVTLLPAADLDDF	321	327	232	684	178	116	135	157	550	-2	-189	411	2509	225	157	450	483	841	-31	508	288	2325	465	259	900	422	6034	359	510	415	215	253	673	1017	442	874	1174	2514	1721	84	198	609	585.582	403.1	988.682	0.00703307	0.0896681
	NCAP_SARS2_0393-0407	TLLPAADLDDFSKQL	70	-40	160	284	-89	75	0	-166	8	118	-410	8	694	315	63	69	435	427	-3	37	12277	7648	714	740	3100	1034	2656	528	1258	197	197	676	822	2840	987	16760	1945	578	3295	526	936	1012	2657.52	102.75	2760.27	1.13471e-07	6.97396e-05
	NCAP_SARS2_0397-0411	AADLDDFSKQLQQSM	-37	-137	76	24	-187	85	-3	-188	43	105	-328	-78	-57	-2	4	96	-31	173	-27	-149	6784	2941	224	87	719	151	170	169	345	113	138	157	51	669	251	11411	293	155	1089	262	186	-370	1212.49	-30.9	1181.59	1.68803e-06	0.000321249
	NCAP_SARS2_0401-0415	DDFSKQLQQSMSSAD	36	40	87	75	57	57	76	-11	325	323	-59	-40	192	49	17	339	17	268	-4	40	-227	924	43	163	756	243	1048	309	153	288	150	164	62	327	218	165	4	86	303	199	123	-4	155.664	94.2	249.864	0.0116965	0.116816
	NCAP_SARS2_0405-0419	KQLQQSMSSADSTQA	-9	149	31	58	-64	38	-118	8	7	364	-189	20	149	96	-16	422	3	230	-19	-4	-174	346	31	117	683	76	222	79	74	249	54	11	23	71	138	-2	39	56	117	62	-109	-57	37.9273	57.8	95.7273	0.0951413	0.30534
	NS6_SARS2_0001-0015	MFHLVDFQVTIAEIL	4	-45	-107	-11	-24	-85	1	-4	107	-891	-48	-251	145	22	-65	-22	-9	219	24	123	81	26	105	-11	16	-40	538	19	-6	13	5	-11	-29	65	26	140	162	34	28	82	18	114	108.35	-45.85	62.5	0.00807321	0.0961541
	NS6_SARS2_0005-0019	VDFQVTIAEILLIIM	-12	56	86	100	-1	24	45	14	27	11	-29	-6	79	17	21	160	43	188	-5	88	4	104	52	17	148	87	427	73	86	8	46	10	737	29	12	127	162	61	89	47	164	-5	67.6545	45.3	112.955	0.0389405	0.214336
	NS6_SARS2_0009-0023	VTIAEILLIIMRTFK	387	396	240	432	-22	85	53	-226	149	-26	-244	58	166	56	35	658	286	354	46	93	-189	77	279	29	113	88	1120	82	114	226	59	51	2290	85	55	399	220	187	122	75	220	-769	75.4273	148.8	224.227	0.390871	0.476542
	NS6_SARS2_0013-0027	EILLIIMRTFKVSIW	482	213	118	968	67	36	89	-263	341	-378	-252	-55	815	133	101	298	596	1046	149	429	-717	174	400	56	29	128	4980	153	228	91	158	83	459	380	203	1064	1058	294	272	188	688	-2784	98.1227	246.65	344.773	0.294094	0.446276
	NS6_SARS2_0017-0031	IIMRTFKVSIWNLDY	63	289	292	604	34	112	38	142	89	-154	33	145	738	-129	49	385	758	282	58	58	154	405	321	7	298	899	841	136	81	167	61	9	186	201	56	251	360	126	148	108	151	539	55.9273	194.3	250.227	0.0973079	0.305861
	NS6_SARS2_0021-0035	TFKVSIWNLDYIINL	24	476	27	257	-7	8	19	32	83	68	65	36	145	-87	11	32	123	178	4	48	114	61	83	-5	94	111	91	64	-1	55	30	8	435	65	7	113	125	39	95	-15	60	151	3.80909	77.1	80.9091	0.248225	0.428514
	NS6_SARS2_0025-0039	SIWNLDYIINLIIKN	37	69	108	141	-94	-23	15	-56	57	-37	-55	42	101	58	17	14	240	201	3	70	7	66	37	-14	37	2	246	95	34	78	16	29	79	58	47	37	101	42	47	40	61	24	7.73636	45.4	53.1364	0.302728	0.449763
	NS6_SARS2_0029-0043	LDYIINLIIKNLSKS	-86	82	22	206	-58	12	28	-13	82	-159	-174	-95	28	-12	24	151	56	342	56	116	-313	133	90	43	212	74	536	-3	140	36	31	66	227	55	42	224	80	85	43	61	194	-1204	8.32727	30.4	38.7273	0.0286036	0.185416
	NS6_SARS2_0033-0047	INLIIKNLSKSLTEN	6	126	-112	28	-4	-4	-10	-19	134	-496	-237	-163	88	-179	-25	68	203	190	5	194	-261	25	43	-22	81	-35	263	14	112	29	35	32	66	62	14	41	6	19	-5	-30	-37	-1201	-23.6955	-10.35	-34.0455	0.410334	0.481562
	NS6_SARS2_0037-0051	IKNLSKSLTENKYSQ	-34	-7	35	42	-9	4	54	-88	242	-374	-286	-18	-427	-2	66	156	-244	-19	21	47	-503	-50	95	44	-134	22	618	-2	9	1257	9	88	37	130	155	105	-58	89	228	387	67	-1395	96.5045	-42.05	54.4545	0.0294475	0.188791
	NS6_SARS2_0041-0055	SKSLTENKYSQLDEE	-106	-107	-178	-213	-86	-18	-70	-111	94	-355	-359	-202	191	-150	-36	-74	16	68	-45	18	-143	152	82	-8	-169	-35	1132	44	78	0	13	16	-15	124	-21	-199	332	-93	60	5	-144	-1354	79.65	-86.15	-6.5	0.0278046	0.183777
	NS6_SARS2_0045-0059	TENKYSQLDEEQPME	140	0	270	512	63	26	124	238	144	170	83	199	288	-18	9	326	253	266	43	-17	169	278	126	5	269	162	1814	53	208	237	25	162	-20	227	234	425	501	416	155	169	202	782	144.005	155.95	299.955	0.0972989	0.305861
	NS6_SARS2_0047-0061	NKYSQLDEEQPMEID	147	168	389	437	2286	83	163	288	258	86	89	594	859	342	136	422	560	406	40	79	211	426	160	25	426	347	3776	65	183	319	71	112	-4	298	226	578	993	455	318	145	186	694	63.4	391.6	455	0.494976	0.496596
	NS7A_SARS2_0001-0015	MKIILFLALITLATC	40	156	29	363	-36	19	40	92	78	56	-56	8	-11	46	19	260	160	136	15	-69	58	64	29	4	52	-19	228	104	38	56	44	7	206	54	31	135	120	53	20	27	-17	-220	-18.4318	67.25	48.8182	0.474895	0.495363
	NS7A_SARS2_0005-0019	LFLALITLATCELYH	-27	1024	-167	1143	-8	-53	185	-176	512	-627	-247	-162	1496	827	-35	1210	1303	854	149	225	-141	567	656	-33	917	74	6371	63	583	56	299	21	3693	583	407	1534	1348	714	182	228	283	-1080	416.2	371.3	787.5	0.131198	0.342218
	NS7A_SARS2_0009-0023	LITLATCELYHYQEC	109	665	170	1556	3	245	120	-310	507	-475	-455	1069	1108	186	157	707	804	399	128	292	-191	661	628	192	995	698	12543	552	455	558	222	573	2217	606	504	1931	2683	972	533	271	525	-1466	862.659	349.25	1211.91	0.021314	0.157262
	NS7A_SARS2_0013-0027	ATCELYHYQECVRGT	390	516	660	1280	-209	198	241	-422	345	-330	-510	548	930	440	238	753	-330	146	143	-144	-160	887	1214	272	1049	3403	8735	211	719	670	452	679	864	641	596	1513	1383	1676	1009	847	490	-1162	937.123	244.15	1181.27	0.000721412	0.0222528
	NS7A_SARS2_0017-0031	LYHYQECVRGTTVLL	424	2095	1127	1748	121	591	866	-127	2345	-399	-451	408	4532	603	436	2654	1985	5557	350	1232	-213	1089	1506	361	2834	875	22705	1098	219	1481	468	753	3007	1434	857	3214	4849	1747	766	237	1218	-1992	900.286	1304.85	2205.14	0.285477	0.441701
	NS7A_SARS2_0021-0035	QECVRGTTVLLKEPC	297	1054	561	990	-122	196	325	-228	959	-314	-461	329	1383	544	329	1997	1407	1527	334	471	-253	307	1278	186	983	493	9365	770	157	464	341	364	3353	595	406	1624	3048	2762	203	235	545	-1539	588.691	578.9	1167.59	0.276974	0.440029
	NS7A_SARS2_0025-0039	RGTTVLLKEPCSSGT	26	269	388	868	-415	53	624	-389	565	-291	-606	2	671	274	63	944	782	1559	366	65	-719	26	576	248	122	-19	5182	337	59	559	423	377	1471	307	105	571	786	4310	-82	156	77	-2323	279.509	290.9	570.409	0.410341	0.481562
	NS7A_SARS2_0029-0043	VLLKEPCSSGTYEGN	292	287	482	699	-109	118	108	-282	516	-108	-339	426	1304	484	183	1105	598	438	87	95	-306	574	490	124	448	367	9796	526	189	549	217	564	74	452	258	789	1762	555	507	379	934	-135	549.573	319.2	868.773	0.0810972	0.284898
	NS7A_SARS2_0033-0047	EPCSSGTYEGNSPFH	-18	28	174	413	58	44	163	-8	256	54	-223	120	117	310	52	1199	146	378	44	37	-88	169	169	51	368	213	1605	175	262	287	204	141	26	279	121	305	545	367	372	233	144	-312	88.9818	167.2	256.182	0.0422399	0.222299
	NS7A_SARS2_0037-0051	SGTYEGNSPFHPLAD	193	442	353	477	113	-4	204	435	398	108	-130	360	234	396	233	2355	492	835	146	83	29	542	175	77	806	494	4091	294	324	500	348	296	53	410	265	609	1007	653	447	383	664	456	201.259	386.15	587.409	0.0521465	0.243483
	NS7A_SARS2_0041-0055	EGNSPFHPLADNKFA	308	566	362	817	141	116	226	480	284	17	-241	291	60	367	168	1728	240	653	127	97	-10	839	562	99	453	480	4786	367	443	280	308	420	137	388	340	613	1245	732	811	535	545	75	316.377	340.35	656.727	0.0247294	0.170634
	NS7A_SARS2_0045-0059	PFHPLADNKFALTCF	240	2853	739	1855	166	302	443	-191	1690	132	-406	1122	8465	1145	839	2179	2025	1792	353	629	-167	1618	2058	89	3171	236	26172	1356	237	549	465	800	307	1144	821	3496	8851	1832	2020	836	2062	-1187	1261.67	1318.6	2580.27	0.268612	0.435893
	NS7A_SARS2_0049-0063	LADNKFALTCFSTQF	384	1696	492	1527	136	245	300	-389	1176	-601	-630	406	2677	979	317	1892	1933	1523	160	649	-394	722	970	158	1265	766	11564	549	301	1027	352	574	590	1119	381	2590	3628	889	424	310	1172	-1991	482.127	743.6	1225.73	0.32064	0.457737
	NS7A_SARS2_0053-0067	KFALTCFSTQFAFAC	304	107	338	-32	88	213	-112	260	141	-224	-169	240	-269	-48	195	-24	-14	288	-39	-69	-15	-51	-2	143	-32	366	-60	324	11	605	-4	450	-9	15	29	-169	-149	-18	16	114	-173	-932	-37.8364	58.7	20.8636	0.474897	0.495363
	NS7A_SARS2_0057-0071	TCFSTQFAFACPDGV	952	924	593	2498	478	321	251	-76	1842	-397	-419	700	3484	1248	431	3328	2559	1498	257	602	203	1025	1934	341	1966	868	16511	563	987	980	430	863	359	1415	760	2412	5594	1000	1528	420	1584	-1296	784.8	1053.7	1838.5	0.2138	0.404789
	NS7A_SARS2_0061-0075	TQFAFACPDGVKHVY	963	2858	1452	2362	339	427	647	-196	1140	175	-353	1560	5514	1747	751	1802	3767	1276	505	104	39	1839	2747	575	1232	1360	25696	1284	1185	1445	615	1495	244	1406	726	2229	4705	2115	1647	1750	1423	475	1214	1342	2556	0.147977	0.360091
	NS7A_SARS2_0065-0079	FACPDGVKHVYQLRA	685	1194	2580	8270	91	266	474	-298	1453	-576	-388	1514	3875	545	352	2503	1953	3596	402	559	-358	1147	2250	505	934	1437	20800	502	615	1592	589	911	489	2250	799	2555	4569	1412	2823	691	1029	-1890	622.545	1452.5	2075.05	0.21379	0.404789
	NS7A_SARS2_0069-0083	DGVKHVYQLRARSVS	463	778	3517	2080	77	289	675	-311	697	-507	-513	2119	6962	468	251	2187	1947	8458	399	376	315	1621	4588	1221	1137	2873	20141	545	855	2126	530	1187	1260	1324	1016	3859	3516	1692	2423	1279	1166	-1285	906.173	1520.6	2426.77	0.0358768	0.206469
	NS7A_SARS2_0073-0087	HVYQLRARSVSPKLF	499	101	1455	1066	706	598	848	5004	185	296	4971	3699	2166	2000	148	6742	1491	5092	881	603	3920	3451	7577	3012	6744	7834	7936	3555	2376	4008	1942	2820	2399	2257	9700	3189	2828	4415	5606	3948	4048	350	2341.31	1927.55	4268.86	0.000507109	0.0172762
	NS7A_SARS2_0077-0091	LRARSVSPKLFIRQE	2196	7639	6061	9511	1078	1391	3542	377	2739	588	43	1956	18467	3921	822	8695	6788	21065	785	2888	3368	2927	8969	1664	5383	7297	29205	2727	2265	6539	1917	3065	4588	5488	4597	12731	12729	7937	6637	5714	3976	3150	1466.63	5027.6	6494.23	0.0495152	0.238252
	NS7A_SARS2_0081-0095	SVSPKLFIRQEEVQE	94	5552	115	5213	67	35	1398	26	-181	1	-50	163	161	1537	-2	6574	255	201	-17	40	-129	92	194	17	2797	43	3515	55	1966	89	828	147	2046	72	32	321	356	162	83	103	92	33	-472.1	1059.1	587	0.329699	0.46102
	NS7A_SARS2_0085-0099	KLFIRQEEVQELYSP	71	546	183	316	132	68	104	35	139	108	-133	185	322	238	86	725	510	289	67	53	46	288	109	39	272	107	2237	125	184	345	67	124	127	143	108	457	550	252	150	122	337	153	86.0727	202.2	288.273	0.260355	0.433482
	NS7A_SARS2_0089-0103	RQEEVQELYSPIFLI	-150	-313	-96	-171	-56	-43	-109	57	112	23	-573	-231	691	-276	-91	-165	-132	274	-64	89	17	92	124	-11	-118	-33	2414	-22	57	-44	29	-40	-23	145	16	-340	607	-54	92	140	-191	-1416	126.7	-61.2	65.5	0.0311756	0.19314
	NS7A_SARS2_0093-0107	VQELYSPIFLIVAAI	32	-72	117	113	-14	21	69	86	-1	193	-32	68	353	100	50	303	226	239	37	60	-7	54	108	9	27	7	1307	46	64	82	20	43	220	73	49	233	374	42	76	36	88	9	37.1455	97.4	134.545	0.366928	0.468882
	NS7A_SARS2_0097-0111	YSPIFLIVAAIVFIT	74	178	78	205	-26	16	106	-46	200	27	72	28	-361	73	31	123	79	169	-16	-19	-33	104	67	30	49	73	1288	106	32	214	37	48	103	262	48	115	210	86	101	6	38	-46	83.9955	49.55	133.545	0.188998	0.392245
	NS7A_SARS2_0101-0115	FLIVAAIVFITLCFT	-115	-70	-69	91	-54	-15	153	128	681	16	-339	-186	1684	461	-51	20	-181	1053	-13	323	-686	229	502	5	222	-40	7879	27	249	-23	121	-42	40	508	34	-234	690	-64	135	123	-151	-1098	207.15	175.85	383	0.338873	0.463849
	NS7A_SARS2_0105-0119	AAIVFITLCFTLKRK	62	7	425	476	-288	-18	45	-617	-168	-427	-329	5	1677	-212	95	544	97	434	163	503	-1145	98	531	60	26	238	5169	146	63	129	51	29	748	648	159	1078	971	272	103	133	86	-2980	176.891	123.7	300.591	0.0670061	0.265094
	NS7A_SARS2_0107-0121	IVFITLCFTLKRKTE	68	199	360	681	-196	49	98	-698	-168	-450	-627	-150	416	60	77	548	15	230	163	566	-1237	102	297	39	-82	210	3193	253	217	-5	54	9	1076	638	88	816	526	259	-36	148	165	-3438	87.5864	62.05	149.636	0.185649	0.389138
	NS7B_SARS2_0001-0015	MIELSLIDFYLCFLA	-180	280	-112	-322	-83	-93	30	-81	59	-100	-324	-129	-396	-179	-23	-308	-148	100	-54	-28	-870	-212	-67	2	-94	-32	-1671	-20	-19	51	-20	-25	-27	9	2	-296	-664	-107	-155	219	-112	-1106	-132.45	-104.55	-237	0.400569	0.478962
	NS7B_SARS2_0005-0019	SLIDFYLCFLAFLLF	0	166	48	434	-22	48	29	-203	72	-38	-316	66	-226	79	40	133	138	157	21	-22	-274	28	167	14	145	104	507	54	89	-18	21	49	645	47	-2	218	180	89	-14	-13	19	-849	24.6182	30.2	54.8182	0.248225	0.428514
	NS7B_SARS2_0009-0023	FYLCFLAFLLFLVLI	-11	102	111	172	13	-6	86	-143	-25	-120	-151	-13	347	212	27	322	98	-158	3	106	-125	13	31	31	58	123	1677	112	33	151	44	26	1305	82	35	263	231	102	185	-20	64	-852	113.627	48.6	162.227	0.10624	0.316509
	NS7B_SARS2_0013-0027	FLAFLLFLVLIMLII	31	23	-46	-1	4	6	7	-29	23	-100	-168	-37	-23	25	19	-37	15	24	13	0	-167	-14	16	2	26	7	81	8	-5	-60	-5	1	285	-20	-12	35	41	92	-60	-48	10	-809	-14.5409	-12.55	-27.0909	0.420148	0.48343
	NS7B_SARS2_0017-0031	LLFLVLIMLIIFWFS	49	306	111	350	40	22	183	6	121	139	-35	118	472	272	57	432	293	130	-3	145	53	172	118	55	173	152	1949	143	57	532	38	71	978	99	112	484	517	240	188	128	185	238	143.327	160.4	303.727	0.106249	0.316509
	NS7B_SARS2_0021-0035	VLIMLIIFWFSLELQ	-89	-108	-184	-61	-87	-118	-149	47	63	34	-183	-93	307	-154	-15	-81	-19	81	-11	50	142	26	43	-16	2	19	314	51	-5	30	-17	-40	5	88	-25	-323	10	-72	60	76	-164	-1154	-4.68182	-38.5	-43.1818	0.063798	0.260237
	NS7B_SARS2_0025-0039	LIIFWFSLELQDHNE	-40	-246	-122	-194	-41	-56	-139	-93	625	133	-352	-154	3946	-110	-123	-245	-111	633	-54	400	-314	262	388	18	-114	-45	7733	-24	16	55	-16	4	-8	377	-69	-367	1680	-83	151	194	-187	-1730	177.195	182.85	360.045	0.097317	0.305861
	NS7B_SARS2_0029-0043	WFSLELQDHNETCHA	175	965	662	2179	-31	181	8	-43	1196	44	-282	2996	2266	320	170	1132	805	839	-330	337	-127	1075	1303	482	2452	681	12269	849	537	841	400	844	384	1164	555	1483	2176	1432	1503	1492	617	-423	774.595	679.45	1454.05	0.0320814	0.19586
	NS8_SARS2_0001-0015	MKFLVFLGIITTVAA	38	169	224	115	-15	14	2501	2	91	93	47	-56	175	73	-1	36	1921	1493	2249	494	145	533	46	1952	81	38	673	50	39	615	348	12	121	9	23	88	48	132	59	1720	-36	302	-165.059	483.15	318.091	0.449895	0.491389
	NS8_SARS2_0005-0019	VFLGIITTVAAFHQE	769	897	21891	1194	48	73	36166	377	3458	5851	-439	96	12882	420	219	1319	19777	37899	19611	28060	8961	41467	2229	31644	735	781	8623	675	624	28100	17159	328	9005	1571	229	1133	2986	9740	907	42244	3374	-1257	74.2364	9528.4	9602.64	0.285477	0.441701
	NS8_SARS2_0009-0023	IITTVAAFHQECSLQ	258	1015	25895	1202	-77	101	37748	77	1122	1578	-672	225	6017	330	299	1733	10328	35784	27188	17821	3753	16478	2727	25807	1142	459	9453	860	255	8350	11523	391	3332	881	252	1492	2382	3081	441	36646	781	-1300	-2526.51	8398.6	5872.09	0.338873	0.463849
	NS8_SARS2_0013-0027	VAAFHQECSLQSCTQ	276	172	449	697	-134	58	554	-76	390	-129	-311	479	928	163	133	751	510	458	24	-56	-271	720	726	125	682	1076	6793	311	181	1091	397	329	240	529	357	1127	1140	796	294	593	327	2706	654.518	266.8	921.318	0.00610806	0.0840659
	NS8_SARS2_0017-0031	HQECSLQSCTQHQPY	866	326	1189	2338	62	235	315	-262	41	-270	-157	1562	269	748	316	180	79	-363	56	-203	142	687	1463	280	1134	2334	5268	125	236	513	342	490	178	1205	595	1002	1033	2490	1009	890	298	1291	679.332	366.35	1045.68	0.00196577	0.041095
	NS8_SARS2_0021-0035	SLQSCTQHQPYVVDD	86	239	555	734	-121	215	128	19	300	192	-300	316	440	381	119	568	399	438	-3	-15	1174	505	800	209	819	676	4169	388	335	581	274	404	179	290	225	656	772	667	416	571	276	719	452.091	234.5	686.591	0.000661371	0.0207392
	NS8_SARS2_0025-0039	CTQHQPYVVDDPCPI	186	322	574	1090	1450	239	259	51	540	386	-286	709	965	553	491	1378	743	872	144	92	-151	812	679	358	1311	738	6849	1107	549	1164	368	517	503	589	574	969	1684	710	664	664	425	771	455.464	537.9	993.364	0.0389465	0.214336
	NS8_SARS2_0029-0043	QPYVVDDPCPIHFYS	275	1800	623	1246	3737	439	506	-117	798	-10	-224	266	3106	1207	323	1961	1437	1609	239	426	-8	1165	1365	588	3965	995	21477	1720	613	1344	503	845	673	1044	613	3823	5067	1544	829	805	1357	-123	1299.65	982.35	2282	0.0703294	0.269578
	NS8_SARS2_0033-0047	VDDPCPIHFYSKWYI	161	591	472	1250	-119	250	298	-45	687	-532	-464	762	3095	569	409	2345	454	848	203	617	-76	920	908	335	1810	1114	11247	1090	670	1027	375	669	414	1112	336	2687	3873	837	928	597	1122	-1228	805.95	592.55	1398.5	0.0156492	0.134112
	NS8_SARS2_0037-0051	CPIHFYSKWYIRVGA	189	621	454	1924	96	173	343	-82	762	-694	-339	368	1959	527	201	1364	1278	2434	148	846	-411	470	665	255	1201	716	7252	866	469	830	310	496	727	655	360	2625	3346	652	423	610	716	-1564	356.355	628.6	984.955	0.142225	0.354079
	NS8_SARS2_0041-0055	FYSKWYIRVGARKSA	156	843	610	1118	0	229	830	-150	1032	-329	-436	174	3523	387	360	2100	537	6241	175	1345	-337	516	1299	661	988	404	8293	353	922	970	469	289	1471	1282	410	3016	1655	554	417	655	374	-1429	118.75	937.25	1056	0.178988	0.385572
	NS8_SARS2_0045-0059	WYIRVGARKSAPLIE	2439	5856	5537	7961	1617	2235	4136	1872	5820	1109	1319	1958	9222	1978	2299	10568	4316	13423	1961	4155	5519	5985	9642	3787	2700	12164	40315	2290	6540	3925	3121	1492	4716	12308	8535	12030	13757	4039	3714	5245	5370	5763	3372.63	4489.05	7861.68	0.0226342	0.162231
	NS8_SARS2_0049-0063	VGARKSAPLIELCVD	-119	-143	-68	-174	-27	-78	-3	-292	11	-967	-79	-180	33	-84	-103	-189	273	25	-10	33	-57	33	84	-37	-77	-52	528	16	47	-163	-24	-10	-34	131	-64	-125	-32	-86	-8	-11	-159	-601	75.1864	-107.05	-31.8636	0.0951234	0.30534
	NS8_SARS2_0053-0067	KSAPLIELCVDEAGS	86	305	286	713	-49	152	56	59	398	-739	142	504	1993	114	72	186	754	457	400	88	-154	127	387	6	481	83	6168	494	183	31	103	108	182	1133	195	912	1067	339	73	219	267	-916	223.332	298.85	522.182	0.454885	0.491389
	NS8_SARS2_0057-0071	LIELCVDEAGSKSPI	40	565	541	767	-123	230	29	-56	908	113	187	762	4378	4739	334	480	998	1148	326	207	37	274	457	161	2705	173	5668	474	715	108	312	164	314	702	1434	1284	1460	1216	249	673	252	-1137	-24.3318	828.65	804.318	0.395722	0.476542
	NS8_SARS2_0061-0075	CVDEAGSKSPIQYID	26	277	103	362	-25	69	14	411	243	-181	80	196	259	11	44	372	373	197	116	110	79	261	157	6	269	21	1615	90	326	144	60	25	43	144	158	315	347	123	129	78	114	-66	48.8773	152.85	201.727	0.484932	0.496596
	NS8_SARS2_0065-0079	AGSKSPIQYIDIGNY	-81	-70	-53	1	-34	-47	-5	25	-50	-605	-132	-98	-94	-50	-13	1	-79	-58	5	32	-86	-64	-127	-21	-44	-87	-194	27	32	-15	-4	-1	18	26	6	-55	-124	-8	38	94	-36	-161	34.5227	-70.25	-35.7273	0.182271	0.389138
	NS8_SARS2_0069-0083	SPIQYIDIGNYTVSC	-5	70	-10	68	-10	18	-15	120	18	-62	72	-66	-401	-5	8	12	24	-10	1	-110	-45	-120	-53	-27	4	85	-753	10	20	3	0	0	3	-48	-27	-214	-288	-74	-34	-24	-169	-1724	-143.805	-14.15	-157.955	0.014657	0.13266
	NS8_SARS2_0073-0087	YIDIGNYTVSCLPFT	160	878	594	1229	77	132	125	22	1241	16	-40	404	1632	645	318	1394	12	589	-43	460	-14	283	626	81	946	290	5919	532	373	459	181	194	508	611	-16	-271	2152	-93	301	-4	-177	-1745	13.9318	492.25	506.182	0.199426	0.396481
	NS8_SARS2_0077-0091	GNYTVSCLPFTINCQ	927	3731	1896	4859	301	989	540	301	2397	198	-191	1315	7529	1123	1230	3980	3827	2656	566	1665	-183	953	1763	588	1862	943	16996	1294	724	1216	520	923	1198	3331	754	6497	6543	1697	980	981	2675	-229	372.868	1991.95	2364.82	0.395718	0.476542
	NS8_SARS2_0081-0095	VSCLPFTINCQEPKL	358	1384	1000	4043	289	1654	819	-63	1506	195	-314	629	5294	549	847	899	1566	1502	320	560	-477	1565	1474	228	2892	658	9481	909	450	8960	570	1118	590	2849	2251	1533	2531	1125	667	704	600	-992	652.059	1151.85	1803.91	0.185649	0.389138
	NS8_SARS2_0085-0099	PFTINCQEPKLGSLV	20	175	445	749	-108	82	224	-99	536	-662	-293	269	5325	135	197	710	842	998	103	774	-52	1634	420	50	528	647	4288	102	233	175	282	-31	251	2194	164	524	772	310	241	2912	80	-1150	141.355	521.1	662.455	0.29844	0.449763
	NS8_SARS2_0089-0103	NCQEPKLGSLVVRCS	91	512	511	898	104	218	438	-277	529	-25	-458	-48	1353	373	112	838	1146	1597	100	794	-836	232	550	68	151	263	5662	272	157	478	270	174	1471	324	180	914	1466	370	239	164	258	-2643	22.6091	440.3	462.909	0.464881	0.493399
	NS8_SARS2_0093-0107	PKLGSLVVRCSFYED	115	202	395	589	-9	92	-20	-236	449	-280	-388	167	1767	431	162	703	1041	557	106	165	-471	220	342	68	321	209	3328	359	98	433	88	78	782	69	120	1230	883	344	69	108	474	-1567	44.3727	300.4	344.773	0.484932	0.496596
	NS8_SARS2_0097-0111	SLVVRCSFYEDFLEY	45	1845	-21	2425	-154	13	418	49	-8	-884	-304	-16	-151	702	17	1237	52	62	-3	-31	-538	-87	-6	11	2040	194	-653	47	393	59	306	19	340	-29	9	-184	-336	-65	-53	16	-213	-1649	-281.877	264.65	-17.2273	0.136645	0.347852
	NS8_SARS2_0101-0115	RCSFYEDFLEYHDVR	10	-50	-9	114	-35	39	-9	-42	127	-100	-327	-148	12	-158	-3	-54	195	2	37	131	-330	118	132	0	82	50	1049	40	71	61	29	16	-25	126	49	91	171	40	110	107	56	-1458	39.9909	-13.4	26.5909	0.00865373	0.0997598
	NS8_SARS2_0105-0119	YEDFLEYHDVRVVLD	187	-243	345	-138	-25	133	-31	-353	609	-13	-352	226	6394	84	314	-66	1161	1071	203	46	-540	1054	1449	191	-58	633	20865	857	29	895	18	439	-28	1123	241	2618	5228	919	1901	340	1051	-681	1274.4	477.6	1752	0.0226342	0.162231
	NS8_SARS2_0107-0121	DFLEYHDVRVVLDFI	29	-268	125	-108	-43	70	-48	-78	109	91	-447	147	210	-41	57	-203	-31	195	-19	205	-15	72	110	20	-30	13	343	76	48	131	14	50	-20	59	0	-365	259	-76	97	41	-174	-1710	-45.6455	-2.4	-48.0455	0.376455	0.472087
	ORF9B_SARS2_0001-0015	MDPKISEMHPALRLV	434	1818	1300	2647	468	197	349	-229	1065	26	-162	173	3779	934	226	2028	1767	4896	343	1261	167	1152	1215	752	2101	3739	12375	1098	878	2199	120	740	1852	1843	1485	2631	2017	1655	1013	2756	1920	1405	884.591	1166	2050.59	0.0286238	0.185416
	ORF9B_SARS2_0005-0019	ISEMHPALRLVDPQI	136	211	262	545	686	76	68	104	653	416	-125	139	1301	218	130	666	716	1384	99	444	-344	957	629	327	274	953	4574	383	935	883	6043	400	845	632	334	717	798	22203	350	481	238	15312	2226.46	406.45	2632.91	0.00492014	0.0720272
	ORF9B_SARS2_0009-0023	HPALRLVDPQIQLAV	-79	-17	-122	77	-56	-138	-127	-180	170	-114	-113	-147	90	-100	-156	46	1369	340	86	88	-126	-48	84	-10	57	9	498	-4	34	-8	16	-48	44	20	249	1412	-183	536	67	200	466	-1475	35.5136	45.85	81.3636	0.0810887	0.284898
	ORF9B_SARS2_0013-0027	RLVDPQIQLAVTRME	219	2276	617	1151	218	194	794	-114	1605	-264	-300	97	3963	544	182	1644	1747	5489	115	1180	-431	354	813	245	852	669	9094	810	478	1813	433	461	2002	878	351	1553	1451	775	329	484	285	-841	-28.85	1067.85	1039	0.376455	0.472087
	ORF9B_SARS2_0017-0031	PQIQLAVTRMENAVG	35	424	238	215	72	89	203	-111	510	65	-344	102	602	246	139	585	750	1205	190	153	-144	302	413	147	434	324	3498	341	85	744	213	155	838	103	85	562	418	169	188	152	3	-215	132.282	268.4	400.682	0.37645	0.472087
	ORF9B_SARS2_0021-0035	LAVTRMENAVGRDQN	133	173	145	139	-72	13	84	-142	403	-149	-414	-19	493	-48	-30	413	330	1591	16	224	-513	40	249	69	223	254	1527	249	131	493	191	122	257	127	63	317	67	490	15	260	-55	-871	4.25909	164.15	168.409	0.217467	0.409922
	ORF9B_SARS2_0025-0039	RMENAVGRDQNNVGP	19	33	91	85	15	1	19	71	58	94	220	64	127	82	33	173	136	159	4	40	38	24	146	5	31	77	655	76	30	15	77	29	54	13	14	46	19	3	42	26	0	144	-5.10909	76.2	71.0909	0.0562493	0.25152
	ORF9B_SARS2_0029-0043	AVGRDQNNVGPKVYP	107	115	212	84	28	51	145	-64	420	-44	-235	41	191	41	104	1075	710	991	4	212	-120	264	659	185	450	362	2894	333	218	490	361	144	308	233	179	830	450	270	115	329	341	-453	192.509	209.4	401.909	0.0078012	0.0955424
	ORF9B_SARS2_0033-0047	DQNNVGPKVYPIILR	566	3489	3420	2217	2250	1084	2323	-301	3082	-216	-616	384	10130	1090	627	5278	17948	14156	362	3342	-194	2062	5257	957	2136	1829	29705	5207	367	3634	1552	1286	4708	3211	814	5280	9597	1585	1254	682	1263	-256	193.614	3530.75	3724.36	0.376455	0.472087
	ORF9B_SARS2_0037-0051	VGPKVYPIILRLGSP	406	1797	1017	692	328	556	798	-212	1561	-81	-378	141	5238	364	320	2812	4012	8791	231	1866	-358	875	1795	305	1162	1249	20131	1598	86	2761	600	702	1907	1641	535	4453	3409	826	755	488	1005	-1087	525.141	1512.95	2038.09	0.22876	0.415168
	ORF9B_SARS2_0041-0055	VYPIILRLGSPLSLN	529	3299	2709	1253	498	1512	3096	1955	3959	-153	-327	407	9925	1405	843	5945	5620	12101	675	3667	-622	1090	3312	509	1971	1354	36826	2089	123	3418	1193	1180	5024	1785	821	5333	8221	1515	1338	491	1232	-1960	519.691	2945.9	3465.59	0.30283	0.449763
	ORF9B_SARS2_0045-0059	ILRLGSPLSLNMARK	557	1999	1878	2747	917	826	2531	201	1965	111	86	547	5594	1420	392	3762	3078	9166	753	2118	2359	6178	7673	1600	9533	4999	20921	3752	22915	3791	3595	2890	11284	2612	4084	5662	33294	2569	7455	4144	1933	1063	5436.05	2032.4	7468.45	6.79749e-05	0.00426311
	ORF9B_SARS2_0049-0063	GSPLSLNMARKTLNS	137	635	865	321	44	209	210	277	1584	159	-33	24	1371	207	249	1101	1058	16079	132	719	-67	2246	3988	493	1015	1471	5642	478	16182	782	2628	1513	613	454	441	814	21204	289	5602	353	188	171	1755.33	1267.4	3022.73	0.0129132	0.123301
	ORF9B_SARS2_0053-0067	SLNMARKTLNSLEDK	75	-38	521	56	-223	719	10	-206	309	-358	-360	-86	541	-31	43	-111	35	20625	693	72	-462	178	850	74	150	683	-96	3768	441	173	1791	920	535	75	58	645	-57	219	1019	15	-172	-224	-633.255	1114.3	481.045	0.065379	0.264148
	ORF9B_SARS2_0057-0071	ARKTLNSLEDKAFQL	25	79	97	254	472	312	30	-36	258	-243	-367	16	88	212	2118	119	134	555	30	680	-171	380	5863	217	12004	233	1333	964	1674	102	683	297	531	488	206	997	590	676	128	564	-25	1164	1071.9	241.65	1313.55	0.00167263	0.0373878
	ORF9B_SARS2_0061-0075	LNSLEDKAFQLTPIA	113	1004	449	674	182	110	160	705	519	-284	88	246	3107	334	185	218	1588	786	109	251	108	260	385	255	1084	362	4987	369	300	238	170	126	119	345	335	665	1088	369	694	201	331	2372	162.027	527.2	689.227	0.192453	0.392245
	ORF9B_SARS2_0065-0079	EDKAFQLTPIAVQMT	4	4	47	282	-13	97	76	86	126	119	30	20	85	20	95	381	296	161	-1	200	63	115	84	12	78	80	1175	32	96	97	5	-4	-6	92	68	161	135	11	73	69	101	-1	9.52273	105.75	115.273	0.256258	0.432827
	ORF9B_SARS2_0069-0083	FQLTPIAVQMTKLAT	194	369	432	1228	26	229	457	-259	772	-43	118	1903	966	305	402	921	1211	7731	118	455	4	382	555	127	452	597	5938	499	159	183	160	58	793	542	473	885	33613	300	106	344	370	-694	1207.16	876.75	2083.91	0.348131	0.465672
	ORF9B_SARS2_0073-0087	PIAVQMTKLATTEEL	-72	390	152	258	-240	35	89	-168	218	774	43	646	1648	270	105	-114	823	498	10	264	-124	46	276	67	429	64	783	65	-51	-100	263	19	35	173	113	300	542	53	-55	-46	-130	-1290	-216.359	281.45	65.0909	0.118264	0.33099
	ORF9B_SARS2_0077-0091	QMTKLATTEELPDEF	108	285	185	384	-81	99	20	48	253	237	59	388	412	31	49	316	409	527	84	202	59	303	137	51	445	116	2254	162	390	232	53	57	39	194	115	347	472	225	147	75	83	139	76.2955	200.75	277.045	0.449895	0.491389
	ORF9B_SARS2_0081-0095	LATTEELPDEFVVVT	226	-26	275	26	1	76	-1	744	37	175	-87	257	87	112	184	51	1242	10	42	-35	-244	17	-77	55	68	150	96	315	166	210	-1	64	-3	-10	175	517	-188	108	-14	132	136	71	-90.5727	169.8	79.2273	0.311666	0.454468
	ORF9B_SARS2_0083-0097	TTEELPDEFVVVTVK	1	-25	191	77	-8	6	114	215	29	27	-28	-3	-4	20	-2	224	80	180	368	124	16	231	25	8	32	49	271	15	79	29	37	18	-1	19	-1	70	94	45	34	1414	51	32	37.3818	79.3	116.682	0.289748	0.445833
	R1A_SARS2_0001-0015	MESLVPGFNEKTHVQ	170	291	397	213	-65	44	124	7	336	444	-370	226	499	349	10	1327	531	429	35	-35	-150	401	1448	431	588	658	3607	277	348	185	229	246	142	310	269	278	535	1142	176	516	67	1128	335.127	248.1	583.227	0.0254819	0.172136
	R1A_SARS2_0005-0019	VPGFNEKTHVQLSLP	268	321	397	860	-95	145	52	-527	235	-597	-1293	193	541	925	322	133	746	141	16	25	-370	1598	608	240	512	668	4224	270	58	19	144	682	37	467	292	424	546	874	-57	278	231	-1176	340.009	140.4	480.409	0.097317	0.305861
	R1A_SARS2_0009-0023	NEKTHVQLSLPVLQV	24	-213	100	28	-11	34	-42	6	38	60	-635	-19	139	-244	34	-197	159	89	-23	73	-74	27	53	11	-155	68	800	71	90	59	-8	53	-89	55	-3	72	288	88	53	85	17	-161	93.6364	-30	63.6364	0.136596	0.347852
	R1A_SARS2_0013-0027	HVQLSLPVLQVRDVL	-147	-292	-354	-259	-138	-65	-163	-851	-113	-1211	-796	-438	-1027	-348	-132	-611	-461	-231	-50	-21	-540	-234	-107	-56	-351	-117	-1323	-144	21	-57	-31	-44	-206	-102	-53	-167	-392	-107	-138	-23	-179	-3086	47.4	-385.4	-338	0.0329868	0.199873
	R1A_SARS2_0017-0031	SLPVLQVRDVLVRGF	1119	3822	2846	6087	617	896	2367	-473	2817	268	-455	1184	11377	1231	378	4561	4838	12874	895	1714	-179	1123	4406	850	723	2245	20842	1499	662	3185	919	1062	7053	5018	729	5453	4596	1731	1672	2215	1436	-1090	58.6682	2948.15	3006.82	0.464881	0.493399
	R1A_SARS2_0021-0035	LQVRDVLVRGFGDSV	678	3407	3345	3135	344	901	2008	-306	2954	-686	-92	942	8679	1771	821	4125	3197	11486	619	2864	252	2091	1754	575	1071	2148	15027	1298	1016	2543	699	1210	3445	2281	908	3091	2501	821	1119	1242	1525	-1263	-448.055	2509.6	2061.55	0.352797	0.467092
	R1A_SARS2_0025-0039	DVLVRGFGDSVEEVL	8	1018	304	444	-104	161	19	10	196	-629	-536	85	1505	267	84	251	646	751	128	84	-246	381	443	484	290	461	4612	349	242	78	143	8	631	227	211	675	728	233	417	124	329	-1057	209.173	234.6	443.773	0.108577	0.321162
	R1A_SARS2_0029-0043	RGFGDSVEEVLSEAR	-38	3958	-66	136	-164	-130	-120	-448	-193	-479	33	-125	-630	-207	325	-232	-360	4833	-21	-178	194	87	703	-7	58	141	2949	95	449	-153	717	92	-115	963	-103	-146	27	-261	32	-220	-256	-1504	-124.609	294.7	170.091	0.044571	0.227766
	R1A_SARS2_0033-0047	DSVEEVLSEARQHLK	-144	-157	156	79	-218	-5	17	-230	103	-373	-599	-71	-280	-28	3	-178	101	51	196	-41	-187	32	490	62	-122	1349	85	-11	652	-107	206	94	262	514	40	16402	-1	87	15	298	-33	-902	954.764	-80.9	873.864	0.00703502	0.0896681
	R1A_SARS2_0037-0051	EVLSEARQHLKDGTC	64	-250	287	180	-365	-27	16	-459	-32	-6	-1054	157	-126	61	-33	-127	57	-46	-10	-145	-443	70	424	108	405	590	-47	-1	461	-161	113	84	244	212	192	9	-66	352	39	265	20	-1394	159.991	-92.9	67.0909	0.00703502	0.0896681
	R1A_SARS2_0041-0055	EARQHLKDGTCGLVE	10	-21	224	238	-262	35	117	-167	266	-714	-516	251	607	-16	74	773	129	258	13	14	-233	123	209	66	310	297	1311	90	287	290	115	106	44	172	242	338	182	225	-8	277	30	-1256	80.5773	65.65	146.227	0.0703375	0.269578
	R1A_SARS2_0045-0059	HLKDGTCGLVEVEKG	7824	559	1998	2476	335	128	550	-664	1530	-28	-651	4389	1873	2023	21802	270	572	885	146	594	-431	319	664	1271	1129	4709	6063	277	655	178	285	721	806	2434	771	1009	2328	776	321	198	390	1983	-1109.82	2330.55	1220.73	0.434984	0.486164
	R1A_SARS2_0049-0063	GTCGLVEVEKGVLPQ	132	509	541	1807	-123	115	95	-53	431	1141	-360	531	3012	520	250	482	1914	990	100	114	-259	279	250	31	881	121	5642	425	358	478	161	316	196	216	156	488	794	251	30	54	167	-1228	-161.627	607.4	445.773	0.169273	0.380614
	R1A_SARS2_0053-0067	LVEVEKGVLPQLEQP	422	573	466	414	-47	171	206	-267	339	277	-190	259	2251	714	162	661	1110	717	4	189	-91	541	374	287	687	383	8359	485	325	344	122	262	139	414	197	745	2656	687	230	220	384	-437	365.405	421.55	786.955	0.352791	0.467092
	R1A_SARS2_0057-0071	EKGVLPQLEQPYVFI	-177	-396	-113	-109	437	-46	-79	-338	3542	-847	-495	-125	20764	-191	-35	-382	-411	4347	-38	487	307	2356	1733	-55	-386	-135	18720	-63	87	-139	-12	-1	-94	1804	-57	-168	8789	-36	950	-44	-373	-1678	142.295	1289.75	1432.05	0.0930547	0.301567
	R1A_SARS2_0061-0075	LPQLEQPYVFIKRSD	447	5261	1717	6411	276	317	1960	-94	4647	79	-179	1134	10897	1907	960	5719	13156	8589	667	1324	19	2467	4043	902	3229	2362	31772	2495	657	4236	1138	1387	3444	4829	1540	8565	9537	3008	1916	1586	3767	-316	948.568	3259.75	4208.32	0.2138	0.404789
	R1A_SARS2_0065-0079	EQPYVFIKRSDARTA	175	2491	1340	2202	129	251	1114	-254	882	29	-95	132	6735	496	171	2370	4345	2838	330	1138	-394	628	1841	397	847	800	14889	733	164	2094	442	248	1596	1565	931	2983	1947	881	787	360	579	-1092	169.323	1340.95	1510.27	0.425093	0.48343
	R1A_SARS2_0069-0083	VFIKRSDARTAPHGH	192	3167	2257	4374	247	343	1577	-138	1141	-56	-148	334	3617	863	336	3644	4307	4774	405	675	-72	481	1353	289	672	941	10331	560	496	1291	834	503	3113	2016	1467	4164	2800	1485	937	706	913	-641	-21.05	1595.55	1574.5	0.395722	0.476542
	R1A_SARS2_0073-0087	RSDARTAPHGHVMVE	-79	-80	107	186	-57	18	23	-268	25	-7	-219	-32	307	-102	13	266	95	189	12	-43	-585	105	149	60	54	281	1843	87	-1	-170	90	34	103	104	120	143	-84	129	-27	132	-168	-1765	11.1182	17.7	28.8182	0.17248	0.380614
	R1A_SARS2_0077-0091	RTAPHGHVMVELVAE	-140	82	-96	-83	-115	-87	34	128	256	-408	-276	-167	1693	-19	-71	142	307	506	25	54	-39	142	73	-58	71	-146	306	-114	53	-163	62	-38	34	120	63	527	338	212	106	131	147	92	-1.02273	88.25	87.2273	0.0972989	0.305861
	R1A_SARS2_0081-0095	HGHVMVELVAELEGI	-110	481	-141	161	-119	-68	70	-63	613	-750	-358	-138	3558	292	-66	313	424	521	102	297	-418	430	1866	-53	498	23	14901	-68	126	-161	57	-67	199	618	120	776	2930	394	365	26	178	-425	763.368	250.95	1014.32	0.169273	0.380614
	R1A_SARS2_0085-0099	MVELVAELEGIQYGR	222	993	539	1360	29	211	190	142	788	-70	-157	243	1618	256	270	601	1110	1142	340	524	3545	457	567	205	524	438	8027	686	439	467	225	301	580	668	398	1220	1274	1269	394	390	537	-412	491.495	517.55	1009.05	0.103967	0.316489
	R1A_SARS2_0089-0103	VAELEGIQYGRSGET	135	794	354	851	-108	37	139	64	657	65	-390	313	1428	15	153	1125	313	840	253	76	-58	900	823	224	749	1690	7279	389	523	631	371	365	136	586	474	1063	1318	717	546	497	586	-184	536.345	355.7	892.045	0.0200514	0.153548
	R1A_SARS2_0093-0107	EGIQYGRSGETLGVL	128	40	388	400	56	249	40	165	265	-41	-163	144	47	125	163	529	498	503	163	599	-40	342	427	106	434	450	3288	348	240	505	208	350	294	329	308	712	1020	409	203	235	385	-347	249.009	214.9	463.909	0.0286137	0.185416
	R1A_SARS2_0097-0111	YGRSGETLGVLVPHV	442	3867	2212	4799	417	594	1108	23	2791	-47	-157	928	6271	1380	746	3723	3391	6917	511	1178	7	1787	1755	709	1543	1300	25520	1983	1178	2568	857	1366	2725	2317	745	4031	6682	1892	1112	524	2019	-633	762.891	2054.7	2817.59	0.31614	0.457737
	R1A_SARS2_0101-0115	GETLGVLVPHVGEIP	448	2960	883	3353	442	571	555	-173	2097	-325	-180	639	4283	1741	879	850	3682	1419	207	1451	-81	1470	880	187	770	679	14510	1232	318	676	203	698	627	856	429	3052	4836	1195	458	276	1777	-1506	235.536	1289.1	1524.64	0.329706	0.46102
	R1A_SARS2_0105-0119	GVLVPHVGEIPVAYR	2080	7657	2819	5875	1414	1178	1678	74	5774	89	-48	2915	14438	4429	1784	5467	10754	9537	985	1894	915	4946	5041	1820	3268	2920	32937	2841	1247	3867	1312	2390	577	2570	1778	7812	26951	2988	3993	2721	12548	668	1692.62	4039.65	5732.27	0.338873	0.463849
	R1A_SARS2_0109-0123	PHVGEIPVAYRKVLL	1038	10318	4281	9185	1186	1219	3445	1913	6600	448	-280	913	23229	3837	1139	8995	6911	15181	1403	3195	1657	4316	13183	1628	9175	5898	40489	4188	1058	8103	1792	1910	2039	4815	6546	11844	11696	3170	10979	2162	6263	7	1743.02	5207.8	6950.82	0.136645	0.347852
	R1A_SARS2_0113-0127	EIPVAYRKVLLRKNG	619	2687	3788	5053	685	1094	2376	-26	2110	206	-51	439	4073	949	817	4174	2980	7781	710	2820	328	1380	3023	1127	715	4815	34486	1147	693	1729	699	1228	4569	5042	1431	5623	7552	1816	4023	1385	1621	-568	1647.8	2164.2	3812	0.192462	0.392245
	R1A_SARS2_0117-0131	AYRKVLLRKNGNKGA	294	851	1452	998	84	138	380	-170	195	-135	-177	7	3649	134	112	1417	598	1755	106	425	-382	340	864	273	741	930	5187	318	63	349	169	180	1215	840	1057	1801	860	522	571	684	254	-30	158.259	605.65	763.909	0.147977	0.360091
	R1A_SARS2_0121-0135	VLLRKNGNKGAGGHS	118	473	598	1093	94	190	317	-25	106	-562	-174	-2	-6	73	210	547	281	406	83	554	-4	212	361	53	112	467	3137	74	172	229	138	185	570	1031	490	987	1198	344	285	322	150	-1356	197.527	218.7	416.227	0.106268	0.316509
	R1A_SARS2_0125-0139	KNGNKGAGGHSYGAD	-98	23	25	-382	-8	1	62	-88	-50	53	-53	28	-79	56	18	337	-13	7	16	-61	-321	-29	41	35	105	203	1086	-9	2	-29	5	9	4	133	38	96	95	97	129	87	-26	-528	65.8909	-10.3	55.5909	0.0379023	0.210478
	R1A_SARS2_0129-0143	KGAGGHSYGADLKSF	329	19	426	238	-81	62	64	-185	-3	-460	-205	231	-103	149	308	125	-155	-255	-19	-82	-138	281	383	65	21	579	2481	-29	131	-182	30	297	-58	684	443	382	989	503	678	582	542	106	378.486	20.15	398.636	0.00142095	0.0336576
	R1A_SARS2_0133-0147	GHSYGADLKSFDLGD	1177	258	463	881	-169	59	214	-277	622	-176	-136	325	751	79	143	409	348	390	87	-5	-104	647	1173	222	827	471	9321	242	410	538	152	499	53	711	461	988	1237	857	565	472	515	-847	610.123	272.15	882.273	0.0106011	0.111443
	R1A_SARS2_0137-0151	GADLKSFDLGDELGT	146	156	182	582	-111	61	37	-300	-96	58	-214	384	753	194	69	191	320	-207	44	-33	-349	456	416	41	254	270	3935	238	-12	96	113	154	58	272	225	414	617	433	277	397	191	-118	270.018	110.8	380.818	0.0254725	0.172136
	R1A_SARS2_0141-0155	KSFDLGDELGTDPYE	288	223	464	610	-36	62	113	117	130	148	-13	298	11	179	90	410	103	385	106	36	135	597	318	308	639	343	5727	302	330	658	152	262	67	366	363	721	954	687	417	276	424	1061	500.482	186.2	686.682	0.000166125	0.00783625
	R1A_SARS2_0145-0159	LGDELGTDPYEDFQE	338	808	451	763	42	91	218	33	99	532	-23	473	1359	314	108	544	596	219	150	16	209	850	599	119	894	656	5656	722	441	863	149	459	149	585	496	1047	1317	769	471	464	383	1908	516.45	356.55	873	0.00394136	0.062707
	R1A_SARS2_0149-0163	LGTDPYEDFQENWNT	369	1771	617	1191	-14	83	229	103	511	114	181	618	1110	349	116	1031	440	858	188	38	675	1331	662	279	1055	499	10014	570	600	577	348	450	29	657	606	1047	2222	1449	772	612	825	1197	708.305	495.15	1203.45	0.00926801	0.103753
	R1A_SARS2_0153-0167	PYEDFQENWNTKHSS	702	15209	965	1009	542	199	146	-170	545	272	-76	505	933	314	173	605	364	228	96	120	223	1085	1427	132	1268	1079	8219	440	630	374	148	506	404	1651	828	1493	1826	1753	1084	1607	998	1450	167.086	1134.05	1301.14	0.00154241	0.0354691
	R1A_SARS2_0157-0171	FQENWNTKHSSGVTR	473	156	483	268	169	22	182	-126	448	148	-410	551	22	147	1	633	1550	204	179	45	333	502	779	292	218	1267	4237	99	497	360	352	457	181	935	787	1472	1245	802	1500	3207	1235	452	706.795	257.25	964.045	0.000201174	0.00895873
	R1A_SARS2_0161-0175	WNTKHSSGVTRELMR	762	837	574	1975	12404	275	534	-235	1515	19047	-18	1010	2727	664	170	27760	4243	2509	240	9428	461	41108	2279	1729	31687	33970	13796	35217	1372	1251	1229	1026	863	1696	1971	1857	2982	36884	6932	1523	10128	2030	6224	4321.05	10545	0.0113282	0.114088
	R1A_SARS2_0165-0179	HSSGVTRELMRELNG	76	8	203	462	-162	-28	-45	-252	175	-243	-497	-7	207	-58	35	128	348	881	59	54	-398	179	407	185	300	536	1127	156	438	24	341	93	130	430	284	237	15	172	838	317	101	-1206	146.709	67.2	213.909	0.00926801	0.103753
	R1A_SARS2_0169-0183	VTRELMRELNGGAYT	50	209	578	256	-152	100	129	-140	657	192	-623	98	1540	324	100	544	995	1534	68	-13	-323	573	615	525	858	1047	4576	660	774	1270	552	305	577	1014	428	881	1462	1107	599	918	389	-422	513.382	322.3	835.682	0.00314175	0.0555934
	R1A_SARS2_0173-0187	LMRELNGGAYTRYVD	422	581	882	799	106	155	10	20	580	-229	-534	355	3121	439	216	741	1422	2125	193	183	-82	736	1033	415	534	783	12207	519	503	588	605	538	111	1154	1002	1496	1757	751	1199	560	738	-242	643.605	579.35	1222.95	0.044571	0.227766
	R1A_SARS2_0177-0191	LNGGAYTRYVDNNFC	177	782	624	875	-57	219	224	-210	555	-86	1795	211	1732	492	157	1264	809	629	82	129	27	521	867	366	1127	609	4284	798	1433	651	289	841	266	646	431	1360	1671	895	29757	660	3788	159	1818.3	520.15	2338.45	0.0129132	0.123301
	R1A_SARS2_0181-0195	AYTRYVDNNFCGPDG	586	8167	496	1004	86	28	59	-130	553	-589	-134	321	1401	325	221	498	494	404	157	357	32	830	1327	263	691	812	5174	407	409	666	290	757	221	869	896	1511	1083	978	837	915	860	-447	165.755	715.2	880.955	0.0095843	0.10686
	R1A_SARS2_0185-0199	YVDNNFCGPDGYPLE	1314	807	911	1427	231	224	237	-12	2535	562	-244	926	3091	1709	-7	928	1145	379	638	318	55	1455	2207	740	3965	1417	14663	712	927	1098	618	1196	85	1331	877	1710	2657	2307	1150	1448	1442	1759	1135.82	855.95	1991.77	0.00754346	0.0929293
	R1A_SARS2_0189-0203	NFCGPDGYPLECIKD	501	624	671	764	-181	118	-9	-30	240	-384	-169	279	1821	425	116	395	-27	277	123	54	115	1092	722	138	1925	709	6722	894	510	543	156	794	8	535	741	1149	2128	1209	798	574	709	292	740.645	280.4	1021.05	0.000321717	0.0124228
	R1A_SARS2_0193-0207	PDGYPLECIKDLLAR	-57	142	141	267	-346	37	-38	-353	-38	-949	-722	176	489	-80	37	-198	28	-63	3	-171	-377	169	381	95	180	159	3116	235	44	-158	48	-6	-74	292	99	587	701	181	262	135	8	-1865	276.205	-84.75	191.455	0.00753936	0.0929293
	R1A_SARS2_0197-0211	PLECIKDLLARAGKA	106	743	134	202	-395	97	-94	-702	-8	-985	-917	-153	-2	-82	8	-875	-143	-110	-30	-294	-1132	192	148	126	163	-4	-734	34	184	65	118	-75	-1	184	26	402	-169	211	74	78	-37	-3036	30.3182	-175	-144.682	0.0303066	0.189243
	R1A_SARS2_0201-0215	IKDLLARAGKASCTL	-138	-305	60	71	-279	673	1150	-618	32	-1030	-686	4	-110	-73	-100	-634	52	776	-51	-96	1152	-60	-24	1853	322	-20	-1051	584	-10	-186	165	91	1026	95	395	172	-187	31	-149	247	-418	-3599	84.6	-65.1	19.5	0.0773806	0.280042
	R1A_SARS2_0205-0219	LARAGKASCTLSEQL	45	-66	125	585	-307	-28	22	99	1305	-533	-837	103	595	66	47	699	239	551	-42	230	-659	316	221	376	486	1535	1604	206	74	-90	468	233	178	56	180	230	720	643	-66	1690	-55	-1711	156.691	144.9	301.591	0.120766	0.33099
	R1A_SARS2_0209-0223	GKASCTLSEQLDFID	174	380	369	1030	-364	55	51	-147	136	-1053	-436	363	3115	322	161	344	468	731	113	162	-266	478	626	6732	887	411	5260	533	466	332	293	388	22	476	264	830	1255	397	195	391	341	-1434	559.345	298.7	858.045	0.0146865	0.13266
	R1A_SARS2_0213-0227	CTLSEQLDFIDTKRG	68	204	246	231	-95	79	100	-326	159	-95	-272	95	622	377	108	913	283	316	66	-25	-157	275	278	7084	544	425	3023	340	200	200	181	234	123	864	185	610	1101	489	364	296	261	-747	582.436	152.7	735.136	0.00568319	0.0796545
	R1A_SARS2_0217-0231	EQLDFIDTKRGVYCC	1151	928	703	4202	216	333	312	-79	524	59	-133	2321	1612	601	169	485	115	704	249	135	233	1316	1510	148	697	547	6376	1981	745	965	248	1153	2432	993	1100	1073	1642	932	381	1135	667	-598	436.741	730.35	1167.09	0.0177377	0.143751
	R1A_SARS2_0221-0235	FIDTKRGVYCCREHE	669	-171	423	3418	-246	256	-18	-952	2035	-730	-796	396	256	2323	102	-402	39	-245	419	-263	-294	763	1571	229	157	310	5819	1267	426	270	283	771	152	502	802	731	886	1221	802	1476	564	-281	511.941	325.65	837.591	0.00703113	0.0896681
	R1A_SARS2_0225-0239	KRGVYCCREHEHEIA	434	-343	-16	305	-386	-95	209	-407	-24	-581	-805	287	-832	388	-91	-964	-230	-399	-5	-207	-891	79	400	44	-126	155	-2113	73	200	-593	43	53	-162	-44	267	-354	-821	364	-102	64	-208	-2462	-90.7182	-188.1	-278.818	0.338873	0.463849
	R1A_SARS2_0229-0243	YCCREHEHEIAWYTE	95	42	216	482	-5	59	-81	181	369	4	-315	572	1140	750	74	305	449	285	72	124	-79	826	1240	100	540	256	7314	320	490	382	213	180	-97	789	257	720	532	424	585	229	310	-25	463.918	240.9	704.818	0.0320814	0.19586
	R1A_SARS2_0233-0247	EHEHEIAWYTERSEK	92	112	189	365	-49	63	3	-66	63	86	-249	93	381	48	0	441	169	176	22	-36	-16	310	84	171	666	279	1105	196	510	295	94	94	413	292	144	493	389	364	213	258	195	-427	183.123	95.15	278.273	0.00130723	0.0315302
	R1A_SARS2_0237-0251	EIAWYTERSEKSYEL	715	288	934	925	-35	153	183	-155	349	536	-437	886	1718	548	109	981	1078	410	161	83	69	650	834	159	1714	569	10884	299	357	496	348	428	380	896	717	1653	1720	1050	968	678	957	886	742.682	471.5	1214.18	0.0294526	0.188791
	R1A_SARS2_0241-0255	YTERSEKSYELQTPF	646	2386	1009	777	277	154	350	-120	457	100	-203	946	3173	441	382	1337	5520	1590	119	100	475	1395	2591	489	2913	1491	15846	912	485	1162	356	850	336	2076	1012	1993	4349	2345	1117	1213	1056	1724	1127.31	972.05	2099.36	0.00457122	0.0678396
	R1A_SARS2_0245-0259	SEKSYELQTPFEIKL	-153	-380	-53	224	-101	-48	-118	-336	575	-348	-655	-275	5148	-206	-87	-310	-94	823	47	214	-204	562	771	-43	-118	-58	10012	-66	-11	-146	42	-46	-97	536	111	186	2911	137	455	225	-113	-1322	430.468	193.35	623.818	0.0348894	0.205064
	R1A_SARS2_0249-0263	YELQTPFEIKLAKKF	612	5722	1421	4810	168	348	797	-50	1384	-12	-462	591	11838	1807	435	3290	2577	1610	603	552	-452	2010	2066	363	5543	1199	30284	2308	932	2616	781	788	2029	2791	1272	6822	8848	2812	1836	852	2441	44	1651.81	1902.05	3553.86	0.046991	0.233643
	R1A_SARS2_0253-0267	TPFEIKLAKKFDTFN	259	2263	884	1590	144	237	217	-630	772	-341	-504	437	4087	387	458	1807	605	919	175	958	-209	1261	2353	270	1805	1078	20639	1053	545	905	887	463	884	1747	501	2943	4338	874	969	495	635	-1416	1219.25	736.2	1955.45	0.0262342	0.176569
	R1A_SARS2_0257-0271	IKLAKKFDTFNGECP	413	-111	602	999	2800	114	58	-433	299	-406	576	286	543	591	168	-16	182	8	138	-61	-681	692	7041	204	472	943	13929	537	135	268	2563	1241	121	1428	686	1098	639	678	429	526	331	-564	1149.59	337.5	1487.09	0.00991501	0.107718
	R1A_SARS2_0261-0275	KKFDTFNGECPNFVF	1978	918	933	1411	3288	218	568	109	1370	4032	56	776	4516	258	558	1435	783	689	331	334	457	1729	1795	938	1090	1500	24896	5123	2482	881	316	2187	286	1019	1116	1867	3161	1359	1171	848	1616	2203	1410.13	1228.05	2638.18	0.0200595	0.153548
	R1A_SARS2_0265-0279	TFNGECPNFVFPLNS	587	3531	948	3965	2759	232	535	-8	1024	117	-113	76	6509	1099	470	1093	2340	1075	362	533	-325	1135	1479	299	1525	1996	16778	1577	234	1318	403	1176	628	1684	1117	2724	3586	945	623	676	1465	139	515.209	1356.7	1871.91	0.136645	0.347852
	R1A_SARS2_0269-0283	ECPNFVFPLNSIIKT	67	687	425	826	85	93	55	46	409	-493	-199	82	665	375	213	415	610	341	341	410	-236	385	287	41	299	418	3294	400	237	429	176	2277	134	347	156	727	1119	254	106	349	653	-1716	188.077	272.65	460.727	0.276974	0.440029
	R1A_SARS2_0273-0287	FVFPLNSIIKTIQPR	635	2506	1242	2393	386	275	866	-180	1333	-137	-150	510	3245	1032	487	3230	2032	4666	997	1597	6328	1197	1130	570	477	1015	13149	1095	223	1361	797	529	1161	1443	1353	2865	3680	1155	1257	6226	821	-1157	773.341	1348.25	2121.59	0.22876	0.415168
	R1A_SARS2_0277-0291	LNSIIKTIQPRVEKK	589	595	964	845	283	286	618	-111	920	440	27	-14	1820	376	301	469	1014	7593	4780	793	14461	874	1175	1333	562	2011	7593	377	833	1467	618	883	1257	749	696	1037	946	420	1138	8550	110	15643	1722.1	1129.4	2851.5	0.00753936	0.0929293
	R1A_SARS2_0281-0295	IKTIQPRVEKKKLDG	99	851	587	702	27	65	220	-404	184	-83	-513	145	851	258	125	842	344	1125	42	91	-366	2704	745	180	-25	614	3490	44	122	-107	373	296	234	522	268	749	745	314	247	175	310	2747	375.782	277.9	653.682	0.120766	0.33099
	R1A_SARS2_0285-0299	QPRVEKKKLDGFMGR	-11	158	135	601	-27	49	38	-230	62	-672	-210	6	-433	-112	62	321	-269	186	58	-33	-63	98	287	5	-117	282	1566	70	54	-151	35	57	30	310	293	430	379	165	199	238	77	-1213	153.823	-16.05	137.773	0.0270099	0.179632
	R1A_SARS2_0289-0303	EKKKLDGFMGRIRSV	1088	3803	2564	3822	637	451	1898	-206	2438	402	-46	848	4873	1020	801	3511	9777	7281	2976	2454	1317	2037	4754	2159	1631	4686	25747	1367	1539	1611	1868	1432	1805	2974	5034	5266	5045	6403	3532	3891	4282	2043	1590.54	2519.6	4110.14	0.0400325	0.216395
	R1A_SARS2_0293-0307	LDGFMGRIRSVYPVA	3757	12645	10161	13273	4894	2038	8538	1976	6732	2349	1708	3095	23963	6160	1577	13651	9031	23604	5576	7608	26778	12447	23992	11837	27680	34854	35613	23551	20335	15817	6883	7806	14354	20728	29476	33145	20543	30309	31180	24766	25363	29490	14926.2	8116.8	23043	2.73677e-06	0.000431549
	R1A_SARS2_0297-0311	MGRIRSVYPVASPNE	1015	2771	4200	6609	757	1484	1440	347	2930	560	459	1701	1839	1846	935	3796	2630	6297	4745	2809	1879	3533	3817	3445	14857	6463	19425	1980	4364	2704	1529	1887	4369	5275	5960	13342	7687	25179	4329	8239	7673	14066	4905.23	2458.5	7363.73	0.000136779	0.00698965
	R1A_SARS2_0301-0315	RSVYPVASPNECNQM	82	626	577	668	-95	60	95	-181	684	-264	-286	-59	1946	146	154	638	780	1424	176	343	-480	486	1001	182	697	994	6603	346	214	308	275	492	211	287	604	10086	628	508	472	656	-112	7361	1070.62	375.7	1446.32	0.0548877	0.248911
	R1A_SARS2_0305-0319	PVASPNECNQMCLST	84	-251	235	43	-105	80	21	-192	448	157	-379	257	136	-158	-35	-110	38	240	42	499	-200	82	327	53	131	210	679	114	142	40	320	91	-66	-2	273	-98	-125	239	-98	340	-213	219	59.2273	52.5	111.727	0.18564	0.389138
	R1A_SARS2_0309-0323	PNECNQMCLSTLMKC	-78	-679	-10	-206	-422	25	-125	-576	-36	99	-579	-139	-965	-171	-54	-450	-379	-184	-94	-281	-989	-36	-37	-108	-280	-41	673	-240	98	-195	40	-18	3301	559	-6	-325	-222	286	-188	183	-374	-2864	229.609	-265.2	-35.5909	0.0389525	0.214336
	R1A_SARS2_0313-0327	NQMCLSTLMKCDHCG	-11	-81	516	426	-188	362	-10	21	128	-414	-430	209	-28	-5	8	-371	-410	-129	177	90	-181	-69	329	29	176	440	-800	178	313	-149	73	314	1319	482	118	-126	-254	281	36	253	-306	-1275	60.6818	-7	53.6818	0.17248	0.380614
	R1A_SARS2_0317-0331	LSTLMKCDHCGETSW	221	-14	403	469	-157	33	-9	-372	216	65	-360	194	254	83	51	40	-112	32	87	-11	-223	332	293	150	416	176	4967	170	353	363	136	247	188	312	354	336	945	715	233	164	262	-951	396.077	55.65	451.727	0.00101749	0.0271283
	R1A_SARS2_0321-0335	MKCDHCGETSWQTGD	167	46	373	423	-62	-161	139	-325	-353	14	-272	589	910	-4	-108	425	-415	-469	-140	-175	-266	264	489	-33	653	461	4446	-293	347	-190	19	-102	-38	498	880	476	635	801	186	-68	197	623	423.764	30.1	453.864	0.0113282	0.114088
	R1A_SARS2_0325-0339	HCGETSWQTGDFVKA	367	282	517	561	-65	95	159	-16	428	47	-241	1287	199	157	170	643	652	380	104	-95	40	596	669	133	1021	897	4188	179	395	8225	250	1009	-17	630	604	1051	762	851	303	670	238	-200	740.905	281.55	1022.45	0.00808398	0.0961541
	R1A_SARS2_0329-0343	TSWQTGDFVKATCEF	636	1726	1127	2695	-71	377	582	-151	1789	485	-514	8406	5866	993	313	1415	1702	1323	792	165	-141	1119	1594	300	3189	873	18095	1207	418	1354	336	523	840	1018	728	2811	2670	804	854	528	1564	-221	356.427	1482.8	1839.23	0.415248	0.481562
	R1A_SARS2_0333-0347	TGDFVKATCEFCGTE	196	229	722	747	-86	172	324	-84	616	-429	-519	837	1970	113	270	687	281	260	383	-1	-263	517	843	389	938	765	8677	600	399	1007	302	783	1720	613	473	1373	2284	809	309	392	495	-913	688.873	334.4	1023.27	0.00365776	0.0602603
	R1A_SARS2_0337-0351	VKATCEFCGTENLTK	448	-579	108	133	-315	-12	-25	-357	-83	-314	-532	543	202	116	-15	-276	1	20	211	-21	16413	-8	172	-22	3	902	2868	52	2881	-107	76	309	17	27	948	-21	149	4048	-51	2193	-91	-1695	1358.4	-37.35	1321.05	0.0233152	0.164759
	R1A_SARS2_0341-0355	CEFCGTENLTKEGAT	490	-230	223	99	-141	7	81	-647	-4	-100	-581	994	45	166	39	-356	-67	18	73	-88	-432	357	282	10	58	1670	12444	109	100	-93	94	266	-170	259	289	21	-77	248	-24	230	-71	-811	669.814	1.05	670.864	0.063798	0.260237
	R1A_SARS2_0345-0359	GTENLTKEGATTCGY	72	160	101	78	-23	-16	38	-71	220	-338	-287	19	610	173	18	586	214	296	-1	-21	-177	104	124	112	317	250	2901	264	375	253	79	112	19	248	136	326	634	216	126	180	82	-674	181.645	91.4	273.045	0.0161435	0.137736
	R1A_SARS2_0349-0363	LTKEGATTCGYLPQN	116	188	148	455	10	50	70	29	436	-398	-288	574	3637	241	67	1813	669	669	62	5622	-182	280	899	146	421	422	4543	281	395	429	278	312	85	358	236	563	1101	490	333	375	230	-245	-174.409	708.5	534.091	0.18564	0.389138
	R1A_SARS2_0353-0367	GATTCGYLPQNAVVK	75	142	148	330	-9	-3	133	-222	702	-84	-815	446	1218	376	126	1144	610	589	1103	19156	-564	291	184	229	217	346	4057	168	300	126	1383	174	206	57	140	266	612	435	5	964	323	-3	-807.523	1258.25	450.727	0.484932	0.496596
	R1A_SARS2_0357-0371	CGYLPQNAVVKIYCP	898	3144	1917	3278	594	1034	476	-160	2604	-288	-490	1294	14038	2907	763	3234	7755	4257	601	866	-98	2253	3156	602	2773	1405	31158	2325	304	6089	865	1557	4202	2873	1030	7915	12070	2888	1281	880	2944	-770	1550.35	2436.1	3986.45	0.206539	0.39954
	R1A_SARS2_0361-0375	PQNAVVKIYCPACHN	558	6225	1425	2248	348	750	1164	-542	6838	7	-462	555	14075	1610	800	3003	5876	5938	294	1239	-254	1293	2269	743	1922	944	37758	2523	205	2202	749	960	2784	2124	827	5386	11740	1960	929	421	2054	-1439	952.55	2597.45	3550	0.386054	0.474634
	R1A_SARS2_0365-0379	VVKIYCPACHNSEVG	1766	4052	753	4118	74	270	44	-289	1199	-394	-618	639	11135	906	798	2144	2789	2074	54	57	-415	503	1666	124	1501	5043	25388	1485	243	626	345	981	320	891	1173	2950	4904	683	252	200	1463	-385	691.495	1578.55	2270.05	0.366933	0.468882
	R1A_SARS2_0369-0383	YCPACHNSEVGPEHS	640	432	1114	691	-9	154	165	-54	317	171	-263	1208	1147	719	181	824	715	313	138	50	221	1077	718	245	825	799	5777	485	441	402	250	523	-94	722	2871	1026	1181	1426	1348	663	2380	1317	685.668	432.65	1118.32	0.00424719	0.0645736
	R1A_SARS2_0373-0387	CHNSEVGPEHSLAEY	1060	39	1380	957	-79	65	63	-61	711	27	-164	14064	1047	687	120	172	145	177	1546	935	-57	987	4511	140	2635	1135	4821	819	556	737	197	603	68	753	635	694	1501	1010	554	641	398	-261	-95.5955	1144.55	1048.95	0.115799	0.328582
	R1A_SARS2_0377-0391	EVGPEHSLAEYHNES	446	605	990	561	-27	160	101	-104	425	-23	-352	1337	1901	331	58	530	615	624	152	65	-190	661	704	308	715	624	8662	450	337	529	214	264	124	466	354	1004	1738	948	591	379	575	-574	438.568	419.75	858.318	0.103967	0.316489
	R1A_SARS2_0381-0395	EHSLAEYHNESGLKT	379	374	342	501	-96	67	110	-180	489	-688	-209	314	374	55	354	254	228	207	127	82	-80	326	362	76	119	394	1825	101	219	628	137	93	28	519	384	529	361	538	158	645	173	-794	152.209	154.2	306.409	0.0973079	0.305861
	R1A_SARS2_0385-0399	AEYHNESGLKTILRK	194	200	417	611	9	64	19	-417	-271	-666	-751	103	-133	695	-12	274	74	-60	22	82	-404	578	608	262	329	532	6475	131	123	-51	109	42	321	449	185	680	1311	429	660	566	200	-1609	519.391	22.7	542.091	0.00379657	0.062361
	R1A_SARS2_0389-0403	NESGLKTILRKGGRT	89	538	417	241	-46	130	228	-279	230	-194	-417	15	1028	167	25	416	876	903	20	212	-192	308	143	187	811	451	3239	230	452	276	105	64	441	475	281	265	479	263	216	363	205	-684	150.868	229.95	380.818	0.0994919	0.31075
	R1A_SARS2_0393-0407	LKTILRKGGRTIAFG	782	1408	2388	6406	585	338	1537	-24	1788	15716	-207	404	9127	1239	284	3050	3426	10514	314	2160	137	1572	1975	229	2663	1318	14101	1108	2355	1655	575	990	3064	3061	1215	4457	4062	1123	1158	657	1010	-423	-877.114	3061.75	2184.64	0.464881	0.493399
	R1A_SARS2_0397-0411	LRKGGRTIAFGGCVF	118	534	151	581	41	69	140	-275	574	-379	-650	18	1457	208	85	3076	1020	1010	61	400	-652	196	567	163	689	242	5954	296	318	247	216	89	1491	454	189	849	1142	489	232	117	235	-1720	124.55	411.95	536.5	0.147977	0.360091
	R1A_SARS2_0401-0415	GRTIAFGGCVFSYVG	188	268	239	1100	48	93	27	-90	672	-957	-318	-272	2181	180	112	1881	780	824	119	308	-417	425	419	47	602	244	5506	462	107	581	268	204	557	376	305	1194	1954	351	146	38	588	-1720	187.077	369.15	556.227	0.169273	0.380614
	R1A_SARS2_0405-0419	AFGGCVFSYVGCHNK	691	2009	861	1784	140	283	447	-502	866	-544	-824	513	3099	975	325	1839	797	457	189	464	-708	1347	2135	285	1307	1200	17334	849	1158	5164	183	430	3579	1814	552	3075	6694	1609	707	494	1047	-2597	1472.82	693.45	2166.27	0.0303118	0.189243
	R1A_SARS2_0409-0423	CVFSYVGCHNKCAYW	1654	2786	1235	4379	164	502	456	74	1436	-368	-56	2190	10832	1552	813	2102	1858	1743	611	2183	243	2780	4367	673	2494	1586	31588	2311	1098	975	691	4145	2084	2984	1478	3721	8447	3154	1788	1245	2920	-799	1827.84	1807.3	3635.14	0.0422525	0.222299
	R1A_SARS2_0413-0427	YVGCHNKCAYWVPRA	1513	308	6526	30516	203	3561	781	-305	633	-442	-744	1246	873	1350	1005	-65	1367	44	168	485	-166	805	1646	667	1199	1628	10090	645	283	29	397	720	19	592	992	831	1591	1029	3570	682	2961	-1157	-1130.56	2451.15	1320.59	0.31168	0.454468
	R1A_SARS2_0417-0431	HNKCAYWVPRASANI	112	-29	232	5446	-80	53	528	-106	188	-617	-524	279	1776	871	55	1576	386	1080	-7	109	161	456	1590	941	1346	2373	3811	1302	2098	3194	406	324	388	792	1245	284	2299	1393	375	731	4	40318	2425.92	566.4	2992.32	0.000934606	0.0257905
	R1A_SARS2_0421-0435	AYWVPRASANIGCNH	2193	1244	1874	2536	1007	3164	971	301	5873	156	1441	2460	5337	240	852	2355	2848	5695	1620	918	1391	4363	5014	5532	8375	3934	20337	3133	2312	4758	2356	2597	1293	3362	1879	3535	9156	8391	5234	4666	3409	13223	3220.75	2154.25	5375	0.000386753	0.0139509
	R1A_SARS2_0425-0439	PRASANIGCNHTGVV	88	21	102	172	-169	20	86	-269	1822	88	-917	-9	993	370	62	-47	342	6533	70	919	-666	389	623	2911	344	1273	-650	711	901	301	1366	786	309	336	488	6	225	1392	44	792	185	1044	82.0591	513.85	595.909	0.0200555	0.153548
	R1A_SARS2_0429-0443	ANIGCNHTGVVGEGS	92	37	188	223	-75	46	120	54	285	-205	-222	180	587	204	53	1162	342	488	60	110	-179	281	290	1140	717	442	2766	97	196	255	225	199	70	225	164	286	509	302	398	325	92	-441	193.505	186.45	379.955	0.024734	0.170634
	R1A_SARS2_0433-0447	CNHTGVVGEGSEGLN	71	214	224	189	-74	45	19	82	167	354	-175	182	711	129	48	806	375	415	8	-15	-108	420	24	132	443	456	1514	281	330	354	108	115	27	314	178	273	375	445	234	174	249	20	100.25	188.75	289	0.0669903	0.265094
	R1A_SARS2_0437-0451	GVVGEGSEGLNDNLL	150	246	436	408	-20	28	139	351	356	191	25	355	892	368	143	722	403	696	69	125	97	348	295	243	339	337	2757	268	262	387	133	189	607	211	182	381	693	294	330	80	270	322	106.077	304.15	410.227	0.415248	0.481562
	R1A_SARS2_0441-0455	EGSEGLNDNLLEILQ	-18	-155	51	-242	-23	19	-65	-22	-35	73	-111	-6	-583	7	3	183	25	-11	1	-16	-824	-215	-86	-4	-25	-12	-1272	52	15	-90	-3	-9	36	-57	-35	-198	-492	-13	-82	83	-163	241	-97.0682	-46.25	-143.318	0.156868	0.369446
	R1A_SARS2_0445-0459	GLNDNLLEILQKEKV	-40	27	175	-23	-290	36	20	2993	-46	-1085	-402	3925	588	212	55	-161	932	482	1	-136	-553	160	264	275	-7	204	2032	93	126	402	68	-14	594	136	229	381	418	229	28966	164	22	-1839	1107.3	363.15	1470.45	0.0703294	0.269578
	R1A_SARS2_0449-0463	NLLEILQKEKVNINI	-39	-32	70	68	17	3	44	-1	202	-139	-362	39	262	19	19	167	142	105	2	61	-112	24	41	53	55	53	598	57	75	160	-1	37	221	37	39	165	231	67	25	76	3	301	67.8773	32.35	100.227	0.0755218	0.280042
	R1A_SARS2_0453-0467	ILQKEKVNINIVGDF	-57	157	90	165	-30	-26	23	-117	68	-131	-87	61	41	74	19	120	97	75	59	23	21	33	86	-7	88	59	509	127	80	100	21	67	122	58	18	107	206	41	61	-3	-7	-290	36.8455	31.2	68.0455	0.188979	0.392245
	R1A_SARS2_0457-0471	EKVNINIVGDFKLNE	15	-28	84	853	-84	12	11	-14	59	-34	-176	-45	223	40	17	336	97	38	28	146	48	20	34	39	357	70	597	70	-19	-69	92	1	12	63	40	257	-29	102	14	168	15	-503	-16.2182	78.9	62.6818	0.264442	0.435893
	R1A_SARS2_0461-0475	INIVGDFKLNEEIAI	6	-6	55	404	-19	43	34	157	57	146	34	63	-410	207	33	180	159	36	37	-62	78	73	-2	5	97	75	503	90	127	107	21	43	247	74	32	93	211	88	68	31	33	382	54.8455	57.7	112.545	0.10624	0.316509
	R1A_SARS2_0465-0479	GDFKLNEEIAIILAS	30	-292	139	493	18	3	-15	-33	359	168	-434	75	2277	-106	47	-188	258	385	4	83	46	73	49	49	-66	121	3616	82	49	51	16	60	31	273	95	287	388	165	149	512	116	-216	106.723	163.55	270.273	0.115761	0.328582
	R1A_SARS2_0469-0483	LNEEIAIILASFSAS	41	-449	142	-253	-23	40	-250	-608	140	182	-437	1184	130	-367	34	-592	-396	42	-40	73	83	79	85	23	-289	66	379	20	-35	63	-34	6	-103	51	-41	-298	241	-125	34	-77	-274	-2662	-57.2864	-70.35	-127.636	0.371679	0.472087
	R1A_SARS2_0473-0487	IAIILASFSASTSAF	417	918	306	1012	124	187	427	68	842	6	-194	18131	2130	353	324	590	1480	1688	1195	370	179	529	608	9196	206	173	4073	442	204	886	198	378	1768	606	149	856	1641	206	361	2130	368	-166	-382.745	1518.7	1135.95	0.489953	0.496596
	R1A_SARS2_0477-0491	LASFSASTSAFVETV	296	845	369	1117	-3	241	206	336	682	333	103	418	1622	795	329	1112	2152	877	189	749	1509	462	316	200	596	322	5127	604	237	469	156	254	212	234	272	963	1378	362	208	330	508	521	54.3273	638.4	692.727	0.285477	0.441701
	R1A_SARS2_0481-0495	SASTSAFVETVKGLD	-76	-284	83	993	-231	-5	16	-670	106	-573	-619	4	555	-44	1	-351	197	219	581	-54	-549	439	106	47	196	57	1918	-28	101	-171	73	119	-110	36	228	-109	99	50	-197	834	-10	-1753	70.1455	-7.6	62.5455	0.189027	0.392245
	R1A_SARS2_0485-0499	SAFVETVKGLDYKAF	446	3611	1039	2620	213	336	4315	-433	603	249	-715	447	7658	984	505	1614	3492	2848	24343	529	-304	8918	1272	1966	2045	834	25138	1019	518	1296	439	514	752	1364	778	3249	4690	1384	1119	24598	1904	-1343	998.891	2735.2	3734.09	0.192462	0.392245
	R1A_SARS2_0489-0503	ETVKGLDYKAFKQIV	171	642	577	622	-46	152	36	-14	173	-463	-293	207	417	313	212	515	169	249	132	324	101	137	375	70	291	396	3118	326	296	270	135	108	330	336	185	694	947	210	158	289	102	-1315	138.841	204.75	343.591	0.252263	0.428514
	R1A_SARS2_0493-0507	GLDYKAFKQIVESCG	142	722	491	750	-127	188	119	-188	203	-480	-476	3231	2446	336	322	1072	390	944	127	102	-651	696	622	280	1017	200	10651	382	530	293	76	215	192	648	362	1578	2671	584	484	266	462	-1614	390.845	515.7	906.545	0.185649	0.389138
	R1A_SARS2_0497-0511	KAFKQIVESCGNFKV	-105	1055	-318	1367	-113	-93	166	-108	426	-958	-338	-452	1161	526	-227	1353	8	250	71	-12	-432	514	689	-33	387	251	4174	-51	601	-64	415	-8	642	531	112	337	1160	-48	321	328	-24	-2008	171.323	182.95	354.273	0.11096	0.322479
	R1A_SARS2_0501-0515	QIVESCGNFKVTKGK	249	653	384	942	-216	109	197	-480	447	-261	-794	157	920	544	140	234	330	355	822	-140	-1170	551	1608	148	-59	833	8836	73	188	216	341	617	2674	761	17947	808	1357	594	249	665	352	-1537	1409.13	229.6	1638.73	0.0508104	0.243
	R1A_SARS2_0505-0519	SCGNFKVTKGKAKKG	164	-92	141	196	-110	3	61	-184	-136	-990	-420	195	-140	594	159	-293	-241	-122	55	88	-160	-8	181	137	-93	688	651	-18	-61	-147	14	19	-89	1465	3695	113	767	641	4	63	-52	-323	393.918	-53.6	340.318	0.0607107	0.256164
	R1A_SARS2_0509-0523	FKVTKGKAKKGAWNI	139	-955	178	-171	-250	-29	77	-291	-119	-560	-571	-1	-577	21	21	-491	-306	-316	-107	-114	1086	209	277	98	-224	144	5020	-72	-11	-343	84	149	-96	280	2861	-187	863	241	4	-103	-270	-2502	562.373	-221.1	341.273	0.00230315	0.0459048
	R1A_SARS2_0513-0527	KGKAKKGAWNIGEQK	57	27	392	844	-74	11	99	-324	-211	-180	-601	139	-425	68	36	372	-87	-258	-401	-87	1001	60	347	-8	159	433	2879	-49	66	-77	9	56	94	304	251	359	559	459	185	112	-21	-967	312.468	-30.15	282.318	0.00610631	0.0840659
	R1A_SARS2_0517-0531	KKGAWNIGEQKSILS	386	572	339	311	-144	100	179	-441	405	530	-478	458	635	431	290	450	622	289	25	198	1939	592	457	241	581	297	5504	105	436	16	252	509	176	372	609	639	1742	1558	508	420	240	-881	483.605	257.85	741.455	0.0607107	0.256164
	R1A_SARS2_0521-0535	WNIGEQKSILSPLYA	609	2193	1325	3003	242	361	486	39	1931	261	-44	1449	6812	1610	759	2740	2092	1721	440	1233	127	1847	1381	698	2014	1175	20403	1212	538	1380	326	627	683	16207	892	2912	5536	1013	1070	1001	1515	1851	1464.54	1463.1	2927.64	0.268612	0.435893
	R1A_SARS2_0525-0539	EQKSILSPLYAFASE	190	2007	730	1403	-103	36	186	-606	1004	-1006	-579	338	4695	360	625	989	1854	1147	216	471	-420	810	905	222	884	755	16307	894	446	793	278	521	754	10094	422	2419	3542	825	466	252	1077	-1628	1148.42	697.85	1846.27	0.131207	0.342218
	R1A_SARS2_0529-0543	ILSPLYAFASEAARV	57	171	82	146	105	74	19	-515	188	-701	-446	-218	307	-6	184	677	334	637	25	145	-878	79	207	84	59	287	851	366	-15	-209	112	70	336	7225	31	65	75	55	143	4	-106	-1768	258.25	63.25	321.5	0.434984	0.486164
	R1A_SARS2_0533-0547	LYAFASEAARVVRSI	559	30664	1879	9311	467	277	936	-165	1548	-154	-1148	-128	7780	1012	214	2614	2606	13966	333	2628	-241	196	1678	325	439	1257	10657	327	846	1698	1524	642	3015	1515	699	2049	1233	915	1381	452	314	-1902	-2440.9	3759.95	1319.05	0.30283	0.449763
	R1A_SARS2_0537-0551	ASEAARVVRSIFSRT	93	1266	673	155	178	168	403	-254	1510	-796	-702	-53	3980	147	106	985	1233	5259	400	1125	-608	13	4107	310	362	863	3398	783	554	840	426	324	1463	454	235	540	192	381	319	632	118	-2273	-183.209	793.8	610.591	0.357491	0.467092
	R1A_SARS2_0541-0555	ARVVRSIFSRTLETA	626	5614	2563	1723	897	896	2406	137	5140	412	4	469	13836	1380	717	5125	4400	15547	1516	2508	1173	1614	14593	1810	4733	2492	38513	2849	3655	7572	2068	2397	5762	3115	1338	4743	2938	5583	1473	3561	2476	504	1929.75	3295.8	5225.55	0.044571	0.227766
	R1A_SARS2_0545-0559	RSIFSRTLETAQNSV	2031	4215	2240	3631	591	537	1141	110	3951	448	-352	169	9609	1439	1199	3014	2889	9930	2431	2713	1372	4142	3899	1570	6005	9292	29240	4111	2350	14868	1712	1884	7044	2989	2751	5524	6209	3927	1798	3534	2117	3942	2870.47	2596.8	5467.27	0.00655707	0.0880498
	R1A_SARS2_0549-0563	SRTLETAQNSVRVLQ	183	781	469	419	170	100	345	-18	379	-262	-71	67	1572	347	81	795	1060	1333	66	446	43	282	461	28	372	283	2363	292	382	368	214	179	402	419	214	912	811	289	209	1298	329	-282	35.4455	413.1	448.545	0.400573	0.478962
	R1A_SARS2_0553-0567	ETAQNSVRVLQKAAI	9	-203	118	368	-4	1	95	-121	-141	253	-128	64	213	170	2	391	231	-127	-19	28	-30	43	86	34	268	89	1178	56	53	55	70	57	233	70	56	196	259	128	58	99	23	116	85.3182	60	145.318	0.0703214	0.269578
	R1A_SARS2_0557-0571	NSVRVLQKAAITILD	-121	-247	-172	-202	-173	-74	-18	36	1	-757	-236	-213	-685	-67	-97	-88	-39	171	18	-32	-565	-264	8	-33	-213	-65	-723	-56	20	-236	13	-11	-20	34	17	67	-431	42	-88	38	62	-144	33.9318	-149.75	-115.818	0.118245	0.33099
	R1A_SARS2_0561-0575	VLQKAAITILDGISQ	-82	-66	31	-159	-55	-20	33	-429	-61	-600	-709	-202	-433	-83	-36	-113	-312	41	-34	-54	-331	-153	-31	65	-129	-25	-205	-47	-64	-291	8	-104	38	-80	-68	-176	-334	-48	-27	-21	-110	-1236	14.0136	-167.15	-153.136	0.376455	0.472087
	R1A_SARS2_0565-0579	AAITILDGISQYSLR	178	719	3918	1148	166	92	352	-300	813	-944	-352	26	1746	392	192	3133	1640	1801	331	448	-274	755	1497	178	486	1116	4075	553	208	778	467	366	1908	432	169	884	1177	1768	229	224	317	-1555	-58.6773	774.95	716.273	0.281206	0.441701
	R1A_SARS2_0569-0583	ILDGISQYSLRLIDA	159	982	348	923	178	150	250	-517	744	-692	-683	117	2235	663	115	562	1253	1545	205	624	-406	632	812	165	591	34029	8541	671	214	464	393	285	445	848	195	1357	2087	803	555	1263	901	-1822	1952.09	458.05	2410.14	0.0849469	0.290833
	R1A_SARS2_0573-0587	ISQYSLRLIDAMMFT	144	2111	972	1283	221	353	915	-109	1097	-33	229	231	6133	950	253	4698	3099	4529	255	1064	135	535	879	591	1925	1305	13217	1367	1159	1827	626	565	3274	1492	852	3550	4043	1466	986	1415	1595	-498	503.25	1419.75	1923	0.0930547	0.301567
	R1A_SARS2_0577-0591	SLRLIDAMMFTSDLA	78	340	351	897	32	95	160	-50	402	-212	-133	167	3790	181	50	529	689	1490	92	213	-128	687	442	91	569	344	2340	251	283	284	128	229	154	314	121	637	903	180	425	123	354	-426	-80.55	458.05	377.5	0.2138	0.404789
	R1A_SARS2_0581-0595	IDAMMFTSDLATNNL	93	-5	380	654	-111	133	178	-112	430	518	-340	196	566	668	63	896	1031	336	645	318	-250	175	731	273	247	412	964	72	630	243	457	296	281	143	247	59	337	229	3	303	-64	2880	67.15	326.85	394	0.415244	0.481562
	R1A_SARS2_0585-0599	MFTSDLATNNLVVMA	38	97	184	223	-40	68	92	21	193	10	143	118	572	181	61	352	400	221	29	505	8	71	1502	24	104	75	793	98	56	156	187	61	50	124	35	202	462	114	77	35	103	-90	19.6455	173.4	193.045	0.232572	0.419208
	R1A_SARS2_0589-0603	DLATNNLVVMAYITG	72	-350	318	-107	-54	73	-52	-507	-39	-159	-1093	23	-363	-292	61	-402	-165	6	-32	-37	-507	-308	-24	198	-61	193	-1098	704	-23	363	30	168	-15	2	-94	-321	-505	-116	-178	-69	-226	-1629	-4.86818	-154.95	-159.818	0.410341	0.481562
	R1A_SARS2_0593-0607	NNLVVMAYITGGVVQ	-76	944	-198	1097	-143	-50	185	-586	-114	-1074	-67	-197	-405	466	-144	644	103	14	14	-28	-321	-111	-38	-55	437	-98	-17	-11	144	-21	186	-87	178	117	-198	-245	-224	-9	-98	-13	-128	-2390	-155.705	19.25	-136.455	0.400569	0.478962
	R1A_SARS2_0597-0611	VMAYITGGVVQLTSQ	65	805	537	-733	88	120	300	-63	191	201	-429	489	-166	676	434	1504	1434	129	86	69	-393	193	342	136	624	724	703	494	221	607	154	243	395	44	181	1388	-92	936	153	120	783	191	83.4682	286.85	370.318	0.142215	0.354079
	R1A_SARS2_0601-0615	ITGGVVQLTSQWLTN	8	-194	288	-276	28	-26	-102	56	205	230	-931	84	1407	-282	145	-395	802	506	-8	51	63	249	257	166	-115	276	4386	327	-7	212	-61	139	-69	197	139	836	1088	224	248	159	293	351	345.564	79.8	425.364	0.0137721	0.128205
	R1A_SARS2_0605-0619	VVQLTSQWLTNIFGT	40	212	126	215	-24	63	139	-305	672	142	-199	711	767	191	70	488	-120	557	-11	122	49	114	172	32	182	24	2216	44	123	338	99	323	138	68	36	-59	250	-51	53	177	-245	-62	-10.0273	192.8	182.773	0.199426	0.396481
	R1A_SARS2_0609-0623	TSQWLTNIFGTVYEK	-23	396	-154	276	-40	-122	142	-58	548	-657	-117	-122	1450	389	-66	1288	509	513	288	525	67	286	245	-24	1148	-73	3551	-49	767	16	126	-28	642	317	143	883	826	325	93	2207	464	-307	280.159	248.25	528.409	0.136635	0.347852
	R1A_SARS2_0613-0627	LTNIFGTVYEKLKPV	182	1438	498	2086	80	183	365	-805	1663	-1157	-1387	42	2466	1317	360	562	2597	2120	6168	609	-829	1085	917	445	2210	615	11833	552	493	7414	238	855	2956	699	415	1123	2535	395	126	7120	635	-2729	808.059	969.35	1777.41	0.17248	0.380614
	R1A_SARS2_0617-0631	FGTVYEKLKPVLDWL	126	1832	552	772	-208	418	137	-532	501	-749	-1413	301	3802	582	296	334	416	465	106	-112	-752	1012	702	388	2262	430	11890	780	671	945	306	333	460	1444	508	2498	3452	1116	851	339	724	-2643	878.518	381.3	1259.82	0.00610806	0.0840659
	R1A_SARS2_0621-0635	YEKLKPVLDWLEEKF	112	779	943	979	-465	33	-75	-1046	278	-936	-1399	214	4196	138	151	175	-451	-27	68	-230	-361	459	1186	1345	740	482	16054	403	347	429	100	244	-98	1176	732	2770	2440	1091	523	275	335	-2417	1112.47	171.85	1284.32	0.00314281	0.0555934
	R1A_SARS2_0625-0639	KPVLDWLEEKFKEGV	293	1338	671	1484	-541	542	230	-1607	462	-908	-1550	784	4872	2407	454	906	859	224	223	-139	-734	1094	2418	488	2722	1201	18324	1053	489	542	498	451	217	1340	832	3533	1984	1133	1094	783	1307	-3185	1158.16	550.2	1708.36	0.0277997	0.183777
	R1A_SARS2_0629-0643	DWLEEKFKEGVEFLR	5	218	268	304	76	84	-10	-426	22	-642	-490	47	463	19	157	133	-61	39	94	9	-287	234	404	117	113	160	3591	220	103	12	77	44	23	243	90	434	490	143	175	77	135	-1359	222.686	15.45	238.136	0.0240181	0.16635
	R1A_SARS2_0633-0647	EKFKEGVEFLRDGWE	187	732	511	943	-117	74	184	-283	124	-484	-119	765	1925	203	308	297	632	179	134	-41	-347	815	1229	253	1238	816	11627	523	398	348	183	331	150	1173	411	1406	1425	699	776	545	446	-725	770.482	307.7	1078.18	0.00865826	0.0997598
	R1A_SARS2_0637-0651	EGVEFLRDGWEIVKF	176	2596	451	2080	-5	161	310	-419	1909	-212	-797	1558	9202	836	314	1764	1320	1461	395	306	70	1817	1939	646	3164	439	18454	604	568	1467	669	340	445	1279	789	4787	7047	1690	1922	1279	2307	-1137	1129.02	1170.3	2299.32	0.0495084	0.238252
	R1A_SARS2_0641-0655	FLRDGWEIVKFISTC	65	495	508	911	-21	45	130	-280	150	-216	-340	86	1797	201	136	756	1915	241	260	86	-513	106	393	235	190	416	9110	447	169	357	103	96	756	411	678	4324	1527	907	197	560	1551	-1284	596.295	346.25	942.545	0.0653712	0.264148
	R1A_SARS2_0645-0659	GWEIVKFISTCACEI	202	943	336	958	31	195	228	371	1250	251	-414	713	2995	296	381	1117	1704	1166	505	1013	67	378	550	162	682	385	6299	895	526	578	154	298	2151	424	233	1269	1260	262	166	306	611	-671	59.9955	712.05	772.045	0.348136	0.465672
	R1A_SARS2_0649-0663	VKFISTCACEIVGGQ	329	-407	828	158	56	192	-126	-47	969	-470	-904	1347	1083	-348	683	-343	-52	619	16	133	-127	458	254	122	-332	510	-643	11678	11	732	15	510	-153	311	-8	-14	313	-19	56	-6	-25	-41	432.473	185.8	618.273	0.469885	0.495363
	R1A_SARS2_0653-0667	STCACEIVGGQIVTC	-71	-434	-413	-359	-43	-55	-83	-356	555	-968	-719	-425	1674	-366	-107	-559	-577	966	-57	1039	58	277	440	-52	-133	-87	5225	-35	-16	-15	10	-20	-24	369	-70	-302	1484	-122	240	-64	-264	-2437	270.718	-67.9	202.818	0.0146865	0.13266
	R1A_SARS2_0657-0671	CEIVGGQIVTCAKEI	664	2275	835	2393	84	545	446	-87	1588	-311	-355	826	5618	1013	715	1895	1880	2171	575	2129	-304	1100	7242	398	1026	944	17309	1360	750	1779	817	1047	10577	719	665	2223	4127	1157	1059	3720	1188	-1307	1373.05	1244.95	2618	0.136645	0.347852
	R1A_SARS2_0661-0675	GGQIVTCAKEIKESV	-42	-149	46	132	-5	-54	-82	229	-41	-774	-383	174	84	44	-31	-361	-40	401	58	161	-221	57	314	-18	149	27	1567	38	123	273	15	36	906	36	40	565	156	36	-177	36	-135	-1550	134.968	-31.65	103.318	0.125825	0.336868
	R1A_SARS2_0665-0679	VTCAKEIKESVQTFF	-43	67	82	382	-9	37	61	-112	65	-50	-132	14	253	143	66	292	214	131	23	97	40	104	57	163	214	35	1078	55	102	81	54	5	37	69	-5	164	265	40	84	61	58	4	46.6318	79.05	125.682	0.334252	0.463849
	R1A_SARS2_0669-0683	KEIKESVQTFFKLVN	429	355	67	803	-97	14	6518	-828	78	-1013	-1113	-266	454	421	911	92	619	723	2030	58	-843	1834	1236	820	223	1133	3225	128	66	-179	101	-74	37	239	13	488	78	108	20	103	1	-2066	-208.614	512.75	304.136	0.43003	0.486164
	R1A_SARS2_0673-0687	ESVQTFFKLVNKFLA	19	-84	-44	38	9	32	38	-342	94	-517	-604	-132	-92	-150	-9	-50	198	101	53	195	-240	-106	-16	5	-19	1	-52	36	101	-35	-13	-8	-16	4	-3	-27	48	-5	-19	-6	9	-778	10.5773	-62.35	-51.7727	0.348107	0.465672
	R1A_SARS2_0677-0691	TFFKLVNKFLALCAD	-12	-432	194	-193	-107	407	-74	-181	231	-353	-625	901	1488	-314	84	-208	512	321	53	55	-587	94	319	28	-155	155	4519	407	-2	111	-8	58	-215	227	79	743	804	148	69	62	139	-1400	166.968	87.35	254.318	0.18229	0.389138
	R1A_SARS2_0681-0695	LVNKFLALCADSIII	-46	-532	-139	-605	-49	-84	-66	-152	0	-1269	-868	-387	-168	-294	-107	-659	-52	103	-3	135	-307	-81	-20	-54	-197	-101	-163	-47	-33	7	-22	-47	-151	-42	-20	-142	-198	-45	-76	-160	-207	-1419	101.873	-262.1	-160.227	0.20652	0.39954
	R1A_SARS2_0685-0699	FLALCADSIIIGGAK	921	632	190	776	-10	51	143	-95	204	-35	-274	-17	1847	458	49	1005	790	278	80	222	-512	123	260	71	413	239	6101	369	178	200	78	52	254	227	413	1099	989	358	190	65	426	-1382	103.386	360.75	464.136	0.362191	0.468882
	R1A_SARS2_0689-0703	CADSIIIGGAKLKAL	13121	3899	1402	4423	645	543	480	-222	1463	108	371	516	3847	1619	1105	4731	3136	1732	722	972	-304	963	1107	222	955	21038	11648	1544	519	1254	976	1050	2634	1259	7128	4099	5972	1147	615	315	2373	9129	1207.67	2230.65	3438.32	0.294094	0.446276
	R1A_SARS2_0693-0707	IIIGGAKLKALNLGE	847	4312	2229	3479	210	484	2513	-326	2578	-466	-492	961	7662	2894	986	6656	5095	5808	575	1121	-284	1416	2329	706	2019	2982	16246	2203	546	2305	865	1025	4681	2371	8471	6702	5820	2173	873	435	2459	-1364	597.291	2356.3	2953.59	0.386054	0.474634
	R1A_SARS2_0697-0711	GAKLKALNLGETFVT	186	1063	561	1526	590	212	301	-681	1591	-363	-1109	269	3992	970	528	833	8	1235	76	645	-198	358	704	333	943	928	13190	786	90	579	475	488	230	507	77	-177	1219	-57	1305	265	-196	21	372.441	621.65	994.091	0.338873	0.463849
	R1A_SARS2_0701-0715	KALNLGETFVTHSKG	232	78	425	371	3	40	231	-392	578	17	-566	1323	250	961	677	83	504	366	65	32	-311	456	235	372	120	967	3442	303	440	132	287	664	487	868	3943	892	972	3100	830	396	69	-812	547.555	263.9	811.455	0.0177377	0.143751
	R1A_SARS2_0705-0719	LGETFVTHSKGLYRK	810	2301	1633	4470	76	678	664	-480	1129	-396	-788	718	4364	1507	550	1240	1845	730	204	293	1474	1056	1388	382	907	8939	20589	394	411	571	472	684	400	1181	1035	3566	3656	6974	1201	832	779	-1073	1459.78	1077.4	2537.18	0.192462	0.392245
	R1A_SARS2_0709-0723	FVTHSKGLYRKCVKS	-180	-743	-71	-281	-386	-69	-147	-692	-173	-814	-465	-244	-492	-323	-107	-815	-300	-364	-82	-107	-446	-159	93	-25	-135	1765	-250	-128	0	-253	-23	-14	-81	-49	52	-286	-61	-28	-247	-52	-273	-2505	201.614	-342.75	-141.136	0.00110662	0.0280274
	R1A_SARS2_0713-0727	SKGLYRKCVKSREET	-108	-281	140	29	-261	-69	-61	-215	-291	-622	-594	-9	-705	-23	-18	-504	50	-337	30	-66	-509	-203	242	-68	-122	2061	-642	-59	29	-257	5	22	-100	35	216	-118	-240	113	-144	336	-182	-2067	120.659	-195.75	-75.0909	0.133898	0.347852
	R1A_SARS2_0717-0731	YRKCVKSREETGLLM	-154	-897	-120	-470	-543	-143	-209	-809	-253	-1196	-1056	-392	-1022	-263	-195	-1005	-410	-179	-7	-208	-556	-330	-72	-34	-466	79	-1491	-171	-24	-197	146	58	-25	-50	160	-460	-733	6107	-340	-89	-473	-2780	397.414	-476.55	-79.1364	0.0240226	0.16635
	R1A_SARS2_0721-0735	VKSREETGLLMPLKA	54	-168	70	41	-403	892	-82	-525	46	-153	-909	-163	-323	236	-31	-442	413	-40	-68	122	-570	-50	-10	20	-363	177	-947	-139	-39	-48	62	112	-92	46	78	-258	-110	2800	-262	31	1193	-1449	79.9227	-71.65	8.27273	0.469886	0.495363
	R1A_SARS2_0725-0739	EETGLLMPLKAPKEI	-207	-533	-29	181	-336	-6	-60	-149	-181	-679	-719	-58	-579	108	-33	-282	-223	-99	-30	-157	-567	-184	43	15	-304	99	-1565	-267	117	-374	-15	34	-131	373	-71	-430	-602	627	-198	-55	-343	-938	-11.7227	-203.55	-215.273	0.415248	0.481562
	R1A_SARS2_0729-0743	LLMPLKAPKEIIFLE	94	755	279	3237	119	63	119	73	613	145	-21	91	1979	464	112	717	805	702	23	150	66	132	186	114	526	159	4687	379	150	1376	87	168	1677	169	162	847	1076	542	215	154	275	205	80.9591	525.95	606.909	0.145067	0.358567
	R1A_SARS2_0733-0747	LKAPKEIIFLEGETL	-93	77	-89	-92	-97	-42	-21	-41	28	-481	-24	-274	-69	-29	-64	89	2015	411	227	-22	-504	-159	56	5	18	-24	-166	-101	51	-291	24	-114	-11	-47	126	582	-315	499	-66	52	1085	-656	-68.45	70.45	2	0.420161	0.48343
	R1A_SARS2_0737-0751	KEIIFLEGETLPTEV	445	1743	763	1037	-85	386	349	-48	186	-173	-234	1064	450	1172	304	1669	793	204	129	89	-503	-88	-30	396	2757	749	3639	1207	2649	1362	288	501	275	-5	402	2092	-63	1223	-15	323	1255	-602	297.486	512.15	809.636	0.294094	0.446276
	R1A_SARS2_0741-0755	FLEGETLPTEVLTEE	358	268	481	675	-246	212	151	217	595	-494	-174	674	2448	666	167	329	791	651	125	402	-76	775	195	138	977	648	4750	707	438	1087	184	379	120	259	529	696	1085	583	232	355	450	-612	216.973	414.8	631.773	0.199426	0.396481
	R1A_SARS2_0745-0759	ETLPTEVLTEEVVLK	99	928	215	1147	-105	247	127	832	374	3425	-392	323	2954	851	167	527	1313	3625	59	104	-334	321	425	190	1088	242	5353	289	187	451	409	231	999	332	162	697	6826	245	234	108	334	-604	-14.4091	841	826.591	0.415248	0.481562
	R1A_SARS2_0749-0763	TEVLTEEVVLKTGDL	103	1152	418	1697	-111	304	113	165	504	1108	-712	533	7463	1933	216	3672	1313	3089	117	340	-359	534	773	113	1799	283	11891	548	514	642	462	449	433	795	181	1271	12381	226	281	277	400	-2539	254.377	1170.85	1425.23	0.489954	0.496596
	R1A_SARS2_0753-0767	TEEVVLKTGDLQPLE	691	80	82	242	-360	78	16	-404	401	561	-777	390	1481	1476	44	-509	1306	476	38	-157	-708	28	580	-47	-77	99	4244	69	133	-190	350	178	-145	110	250	307	490	141	-63	-49	-149	-2426	-115.705	257.75	142.045	0.236455	0.419208
	R1A_SARS2_0757-0771	VLKTGDLQPLEQPTS	62	8	222	136	-82	1	133	85	204	-149	-80	64	592	466	43	313	506	788	15	85	-200	157	117	18	179	369	1497	98	221	263	62	216	18	109	155	186	367	1492	36	119	29	-281	66.9909	170.6	237.591	0.289748	0.445833
	R1A_SARS2_0761-0775	GDLQPLEQPTSEAVE	125	129	257	87	-13	45	72	191	168	260	-248	344	830	333	72	523	400	511	18	41	-93	227	1612	71	225	233	2443	65	168	254	239	68	23	167	1812	182	523	3118	184	76	58	-312	308.341	207.25	515.591	0.38604	0.474634
	R1A_SARS2_0765-0779	PLEQPTSEAVEAPLV	221	199	145	209	-80	60	156	302	313	466	-210	196	1092	389	57	545	409	759	44	232	-143	347	7386	176	461	275	8731	107	215	289	490	79	165	126	4715	166	267	4984	62	138	32	379	1063.3	275.2	1338.5	0.348136	0.465672
	R1A_SARS2_0769-0783	PTSEAVEAPLVGTPV	9	737	190	25	-44	138	117	552	1036	12	-309	231	963	422	98	290	504	2460	-1	45	-130	143	130	-2	593	273	732	53	105	292	44	214	108	0	549	-42	93	951	-72	-59	-144	-513	-222.932	373.75	150.818	0.0889321	0.295139
	R1A_SARS2_0773-0787	AVEAPLVGTPVCING	149	3671	645	536	253	210	131	-533	5538	462	-692	246	4477	2371	907	636	796	10579	45	188	-422	144	898	654	1872	708	8434	854	72	163	3345	1113	759	181	3207	636	1273	2071	1665	575	-22	-198	-258.841	1530.75	1271.91	0.325153	0.46102
	R1A_SARS2_0777-0791	PLVGTPVCINGLMLL	5	7012	569	2764	6	67	495	286	2648	226	-263	308	884	1496	406	1446	2207	1132	147	364	-311	121	598	18	3941	279	2894	318	502	-85	530	151	1994	402	2599	2432	681	468	-32	429	1042	-909	-289.25	1110.25	821	0.348136	0.465672
	R1A_SARS2_0781-0795	TPVCINGLMLLEIKD	78	1487	212	475	42	109	64	-42	635	-165	-271	102	2164	435	67	950	875	961	-8	66	28	284	162	135	918	241	5043	462	637	473	102	226	584	309	560	1241	1586	431	185	197	439	-514	212.245	411.8	624.045	0.0951593	0.30534
	R1A_SARS2_0785-0799	INGLMLLEIKDTEKY	394	876	675	1068	-61	166	103	-196	378	-337	-385	445	5182	640	208	1011	1669	1413	601	864	-153	674	672	51	1060	595	12295	964	469	744	191	515	628	1004	800	2150	3014	670	365	679	1091	-538	534.3	735.7	1270	0.178988	0.385572
	R1A_SARS2_0789-0803	MLLEIKDTEKYCALA	215	911	199	1227	-13	174	193	-19	498	-259	-333	574	2550	291	183	700	926	1144	5728	182	-183	439	667	310	500	452	10831	414	261	590	183	283	565	469	370	1300	1799	642	368	1235	661	-854	214.723	753.55	968.273	0.189027	0.392245
	R1A_SARS2_0793-0807	IKDTEKYCALAPNMM	-30	176	280	154	-157	138	90	-470	176	167	-995	141	198	59	31	312	128	-100	103	-86	-69	207	302	108	600	517	3223	116	310	54	294	135	-29	362	228	281	479	553	116	290	-67	-497	325.75	15.75	341.5	0.00807967	0.0961541
	R1A_SARS2_0797-0811	EKYCALAPNMMVTNN	117	2	362	25	-212	683	120	-256	266	-112	-376	133	-129	177	1	481	212	73	3288	-56	305	42	309	159	-44	784	329	-39	206	120	232	283	-83	60	170	2570	16	159	9	285	115	-1478	-34.9955	239.95	204.955	0.169263	0.380614
	R1A_SARS2_0801-0815	ALAPNMMVTNNTFTL	-137	-220	-10	465	32	-69	-130	130	-10	-326	-1006	-114	-50	-289	-2	-507	39	-24	-2	-30	-649	-162	-83	3	-94	-7	-293	-30	-73	33	-66	-46	-53	5	35	55	-254	335	-97	134	-64	171	58.4545	-113	-54.5455	0.248234	0.428514
	R1A_SARS2_0805-0819	NMMVTNNTFTLKGGA	-43	69	119	144	-105	-26	61	-18	186	-232	-661	-54	403	103	25	337	342	269	1	1975	-254	-72	1787	57	262	144	1380	23	18	96	471	10	52	222	141	587	274	1011	-65	77	-39	-880	96.25	144.75	241	0.281206	0.441701
	R1A_SARS2_0809-0823	TNNTFTLKGGAPTKV	-40	3	195	275	-43	113	5	606	148	-259	572	7	260	288	14	510	411	225	-6	1403	-197	384	6677	196	337	299	1722	72	1056	2	1450	98	21	550	77	4002	668	1892	-13	190	-62	-309	634.377	234.35	868.727	0.147977	0.360091
	R1A_SARS2_0813-0827	FTLKGGAPTKVTFGD	488	1266	860	1871	540	646	328	-167	2306	-454	360	156	734	647	497	751	1854	1534	250	890	-73	2406	935	1491	523	684	11116	664	387	460	704	614	494	937	599	10054	3311	709	629	906	763	-413	954.877	767.85	1722.73	0.192462	0.392245
	R1A_SARS2_0817-0831	GGAPTKVTFGDDTVI	-123	-206	-96	-13	-68	-42	-50	36	-56	-210	-423	-81	-238	-77	-49	-174	180	85	-5	100	-469	-263	-84	-48	-119	-117	-1217	-19	-14	-124	38	55	-81	4	49	112	-354	44	-53	57	-13	220	-33.4091	-75.5	-108.909	0.311666	0.454468
	R1A_SARS2_0821-0835	TKVTFGDDTVIEVQG	8	-340	37	-275	-52	-45	-35	-225	-25	-691	-401	-108	-12	-162	-15	-417	-73	-26	-18	264	-183	-40	-2	-21	-156	12	-19	43	-37	19	5	37	-107	44	-51	-169	-98	-131	-53	-61	-125	-2124	-15.6773	-130.55	-146.227	0.202954	0.39954
	R1A_SARS2_0825-0839	FGDDTVIEVQGYKSV	38	415	858	1026	45	54	466	144	142	32	9	56	2214	29	97	494	728	1092	12381	1256	149	475	691	76	434	310	3497	204	258	425	270	253	578	310	213	730	1294	351	240	991	426	171	-517.618	1078.8	561.182	0.199416	0.396481
	R1A_SARS2_0829-0843	TVIEVQGYKSVNITF	314	1514	616	1109	183	298	236	308	1038	-746	-295	389	2030	540	527	1131	1538	1295	10733	1617	940	681	730	252	768	379	7999	1171	936	815	344	408	3593	888	616	1798	2014	625	285	786	764	-978	-45.3864	1218.75	1173.36	0.325153	0.46102
	R1A_SARS2_0833-0847	VQGYKSVNITFELDE	52	-293	250	399	10	21	-21	-63	243	102	-297	215	1299	-121	-6	229	238	627	15	84	22	120	147	23	33	88	4407	361	57	315	55	126	11	350	40	198	897	91	357	87	277	-964	173.486	149.15	322.636	0.115799	0.328582
	R1A_SARS2_0837-0851	KSVNITFELDERIDK	-274	-341	-105	-268	-141	-81	-20	-168	62	-253	-1150	-462	-456	-267	-132	-386	443	114	202	-77	-618	-219	70	-14	-55	-104	-651	-20	-110	-316	6	-101	-77	-26	215	1082	-402	326	-60	102	361	-1184	106.409	-188	-81.5909	0.0849296	0.290833
	R1A_SARS2_0841-0855	ITFELDERIDKVLNE	166	731	478	1317	23	140	24	209	533	-974	-801	219	2262	49	139	155	633	686	572	124	-48	445	799	461	743	491	7604	643	604	567	209	202	-33	433	338	1196	2239	480	301	253	328	-1381	432.75	334.25	767	0.0951593	0.30534
	R1A_SARS2_0845-0859	LDERIDKVLNEKCSA	-55	6	85	38	-286	-17	-35	-186	-194	-272	-374	53	28	30	27	-263	-47	-41	403	-35	-409	67	388	24	46	142	1226	40	152	-147	41	57	674	101	70	104	157	133	39	77	54	-1848	110.75	-56.75	54	0.000554122	0.018212
	R1A_SARS2_0849-0863	IDKVLNEKCSAYTVE	403	180	868	562	-87	686	88	-56	124	7969	-300	628	722	-35	137	47	89	81	364	441	2754	103	917	195	671	404	4756	701	131	375	80	982	2373	285	252	436	421	702	-8	187	309	-1490	60.6318	645.55	706.182	0.0773806	0.280042
	R1A_SARS2_0853-0867	LNEKCSAYTVELGTE	325	748	344	912	-287	173	141	-340	370	-345	-473	363	2731	348	100	183	773	282	100	159	-635	328	641	99	864	320	10024	440	412	184	48	222	262	679	274	1310	1662	729	604	37	312	-1991	434.423	330.35	764.773	0.17247	0.380614
	R1A_SARS2_0857-0871	CSAYTVELGTEVNEF	-30	-360	-88	-343	-76	-43	-101	-8	92	-756	-310	-187	-2	-222	-110	-326	61	238	-23	87	-149	-7	29	-16	-129	-37	1563	-24	20	-9	-6	-48	-165	263	-34	-144	407	-129	118	-30	-75	-1082	139.714	-125.35	14.3636	0.0829881	0.289179
	R1A_SARS2_0861-0875	TVELGTEVNEFACVV	83	1206	524	1296	15	74	173	-220	979	-157	-237	249	3483	442	203	874	1565	1019	213	232	-164	456	938	126	774	333	10402	1009	111	837	416	463	502	626	234	1454	2962	503	596	673	1035	-92	498.927	600.8	1099.73	0.136645	0.347852
	R1A_SARS2_0865-0879	GTEVNEFACVVADAV	64	411	150	1337	-40	78	67	-251	267	56	-646	35	2494	142	4	364	-268	168	8	106	-456	447	1112	56	171	154	2867	505	7	293	122	217	38	99	-26	-310	1749	-33	307	138	-163	-951	61.0182	227.3	288.318	0.343487	0.465672
	R1A_SARS2_0869-0883	NEFACVVADAVIKTL	-91	3	-27	38	70	-9	1	-358	-36	-321	-286	-129	-405	65	7	-54	60	-181	64	-260	-318	190	2750	180	-57	-47	1370	2	17	-11	40	36	621	73	-47	71	550	-11	-73	26	-36	-1343	273.495	-92.45	181.045	0.0194443	0.152712
	R1A_SARS2_0873-0887	CVVADAVIKTLQPVS	-21	-426	29	-248	25	-7	-79	-135	51	-257	-495	-62	507	-256	79	-380	-170	231	-21	55	-445	197	777	164	7	22	1773	16	-38	-78	-4	17	-209	-2	-94	-211	311	-95	-31	92	-182	-1106	119.045	-79	40.0455	0.192453	0.392245
	R1A_SARS2_0877-0891	DAVIKTLQPVSELLT	-87	484	-110	432	-223	-5	-124	-611	1163	-447	-859	-300	657	123	6	-465	515	2269	76	104	-645	1350	312	1870	278	-2	2418	29	-60	-153	-40	121	301	-6	528	91	383	-6	-5	115	-59	-2852	50.4636	129.9	180.364	0.217467	0.409922
	R1A_SARS2_0881-0895	KTLQPVSELLTPLGI	52	469	56	151	-174	-10	85	-243	1092	-125	-529	-121	1144	657	184	-228	663	807	-29	74	-739	213	1042	400	377	450	5924	558	1	-76	40	138	384	238	1794	2360	850	940	86	-57	52	-2923	349.068	198.75	547.818	0.0909672	0.300808
	R1A_SARS2_0885-0899	PVSELLTPLGIDLDE	17	-398	166	-61	5	-11	-80	5	114	-96	-486	-42	23	-136	1	-290	444	32	20	-1	-136	-33	3	54	-194	41	-379	159	-19	189	28	66	-26	68	107	177	56	168	125	27	101	-583	38.6545	-38.7	-0.0454545	0.045755	0.232773
	R1A_SARS2_0889-0903	LLTPLGIDLDEWSMA	222	1419	1094	1394	100	298	127	161	868	-340	-255	470	506	710	314	862	896	711	292	802	-21	863	810	231	1407	763	9703	1285	535	1225	260	587	360	764	507	1915	3236	809	774	351	921	-647	678.268	532.55	1210.82	0.0703375	0.269578
	R1A_SARS2_0893-0907	LGIDLDEWSMATYYL	365	1284	922	2211	28	397	-211	81	1736	-518	-86	1290	6081	650	683	1581	1491	1341	274	2150	43	1694	1397	498	1286	877	15615	1180	335	1707	354	740	368	1635	771	3950	3809	1341	1807	438	1470	-1344	729.364	1087.5	1816.86	0.18229	0.389138
	R1A_SARS2_0897-0911	LDEWSMATYYLFDES	271	757	682	1265	-53	20	225	-448	685	-356	-154	373	3572	361	200	943	552	586	304	63	-89	1382	1244	467	1335	734	21226	1316	778	817	327	733	53	745	802	3128	5340	2113	1012	673	1757	-171	1585.87	492.4	2078.27	0.00196577	0.041095
	R1A_SARS2_0901-0915	SMATYYLFDESGEFK	422	531	564	1244	-248	173	3	-516	947	-1035	-361	638	5852	831	410	765	348	865	191	199	-174	956	1367	156	1848	625	16581	1089	486	914	353	707	219	1182	800	2317	3093	1542	624	522	1372	-687	1040.3	591.15	1631.45	0.0129132	0.123301
	R1A_SARS2_0905-0919	YYLFDESGEFKLASH	400	1045	473	1653	57	167	134	-436	720	-353	-398	289	3444	651	86	929	1300	712	264	102	-20	1295	1032	482	1665	1532	19108	754	354	956	382	582	541	1072	394	3252	4274	1567	1101	414	1227	-397	1327.46	561.95	1889.41	0.0113282	0.114088
	R1A_SARS2_0909-0923	DESGEFKLASHMYCS	2371	3654	967	3269	2264	177	185	-110	229	1232	1271	767	1406	425	8119	769	-224	3319	150	-53	1371	20464	7337	141	983	1650	5246	214	1330	332	344	474	408	1389	995	766	1100	4193	1043	6634	945	429	1117.38	1509.35	2626.73	0.178988	0.385572
	R1A_SARS2_0913-0927	EFKLASHMYCSFYPP	2774	2292	1418	2264	1047	489	278	-288	1127	341	-689	988	5695	1671	612	2151	2401	1959	295	471	192	6333	2972	925	3545	3119	29980	1519	863	1514	691	1621	2508	2257	1271	3225	4379	2337	1622	1696	1805	-77	2012.34	1364.8	3377.14	0.0254819	0.172136
	R1A_SARS2_0917-0931	ASHMYCSFYPPDEDE	474	93	235	1057	-366	80	71	-426	282	-683	-251	180	1157	-161	43	148	-278	-16	46	-116	-198	533	750	46	729	606	6615	495	477	250	123	802	29	893	403	1159	2105	1440	394	357	696	29	773.05	78.45	851.5	0.00044273	0.0158664
	R1A_SARS2_0921-0935	YCSFYPPDEDEEEGD	438	-57	149	384	-351	33	104	-254	107	-430	-600	214	1629	252	26	95	311	18	57	-45	-249	352	508	79	214	214	6629	385	186	279	162	206	-119	566	442	703	1560	579	261	224	378	-341	496.818	104	600.818	0.00424186	0.0645736
	R1A_SARS2_0925-0939	YPPDEDEEEGDCEEE	239	31	186	360	-220	-26	-91	-274	197	-276	54	740	1361	275	12	-53	352	422	3	-62	-130	472	343	159	947	256	4046	517	417	621	129	175	122	415	297	933	1205	629	200	419	270	304	417.864	161.5	579.364	0.00230398	0.0459048
	R1A_SARS2_0929-0943	EDEEEGDCEEEEFEP	167	-102	172	583	-201	-7	57	-128	209	-680	-100	119	840	-50	177	90	148	368	25	162	34	263	252	34	643	161	2782	271	175	393	115	147	33	332	200	719	473	384	132	202	143	-115	260.868	92.45	353.318	0.0129102	0.123301
	R1A_SARS2_0933-0947	EGDCEEEEFEPSTQY	381	148	388	265	-203	70	230	-147	181	405	-87	453	1444	313	-50	964	458	358	18	18	83	288	549	147	1066	437	4682	643	457	686	136	334	123	630	362	-175	1612	1207	225	310	316	1283	419.695	280.35	700.045	0.0240181	0.16635
	R1A_SARS2_0937-0951	EEEEFEPSTQYEYGT	264	375	291	914	-93	-38	119	479	189	542	515	163	1092	147	-283	617	158	211	82	125	409	803	440	61	828	450	2482	241	443	602	120	215	63	220	354	674	812	662	208	331	575	1894	292.323	293.45	585.773	0.0226342	0.162231
	R1A_SARS2_0941-0955	FEPSTQYEYGTEDDY	142	186	525	463	-127	24	245	-10	487	617	99	666	1304	599	31	1040	827	676	55	-29	687	741	424	365	1013	700	4299	813	575	1186	244	464	157	713	380	844	1988	1340	371	504	514	2122	538.273	391	929.273	0.00424719	0.0645736
	R1A_SARS2_0945-0959	TQYEYGTEDDYQGKP	110	106	110	528	56	-15	100	229	57	-58	164	118	319	92	-11	478	151	154	18	57	89	159	141	-119	246	90	679	35	265	244	38	194	21	183	148	518	409	213	230	149	284	907	94.7136	138.15	232.864	0.0400202	0.216395
	R1A_SARS2_0949-0963	YGTEDDYQGKPLEFG	404	515	513	996	161	81	238	600	282	476	456	654	1246	557	81	1031	593	608	154	145	524	848	623	208	786	809	4427	510	295	834	270	527	274	554	369	985	1641	949	566	396	552	1817	363.359	489.55	852.909	0.0469843	0.233643
	R1A_SARS2_0953-0967	DDYQGKPLEFGATSA	81	344	171	222	136	31	151	45	206	83	28	-3	571	163	95	1398	425	442	-21	146	88	402	61	204	520	302	3614	289	249	437	189	192	78	290	223	453	481	236	292	143	229	1351	233.527	235.7	469.227	0.0113282	0.114088
	R1A_SARS2_0957-0971	GKPLEFGATSAALQP	164	15	179	144	63	110	59	20	-24	406	-288	53	271	279	33	569	686	364	82	232	-59	187	174	126	361	342	1681	232	102	122	210	89	49	256	372	230	202	452	144	180	88	-635	52.1045	170.85	222.955	0.192443	0.392245
	R1A_SARS2_0961-0975	EFGATSAALQPEEEQ	8	142	416	220	-45	136	126	20	143	479	4	86	865	251	48	952	671	639	36	24	-11	318	464	232	633	345	4321	264	297	595	122	165	128	218	255	414	854	317	91	210	129	801	246.314	261.05	507.364	0.0521465	0.243483
	R1A_SARS2_0965-0979	TSAALQPEEEQEEDW	387	-9	1400	554	-170	77	14	6	189	-273	67	841	1119	281	28	280	501	642	29	113	-204	180	165	80	305	304	3836	141	152	438	65	174	-39	212	133	486	790	452	48	125	123	479	80.0636	303.8	383.864	0.348136	0.465672
	R1A_SARS2_0969-0983	LQPEEEQEEDWLDDD	869	83	154	330	-240	7	135	-347	236	-170	-163	126	860	255	-2	222	272	266	77	10	-242	406	757	253	1185	563	6098	672	528	791	191	357	94	581	553	286	1647	1112	201	414	270	151	617.727	149	766.727	0.000463594	0.0162966
	R1A_SARS2_0973-0987	EEQEEDWLDDDSQQT	255	30	316	517	-40	81	76	734	352	-113	455	712	1090	-12	74	346	380	463	67	208	376	557	464	65	789	423	3632	219	402	694	97	249	21	402	363	813	667	610	200	250	133	359	236.132	299.55	535.682	0.0637903	0.260237
	R1A_SARS2_0977-0991	EDWLDDDSQQTVGQQ	194	195	121	355	112	26	41	312	209	519	355	376	815	229	20	452	458	472	52	118	160	337	241	100	380	421	1870	151	230	505	162	153	95	246	169	393	796	296	201	180	243	778	96.95	271.55	368.5	0.252255	0.428514
	R1A_SARS2_0981-0995	DDDSQQTVGQQDGSE	43	52	133	211	-54	0	73	152	206	304	97	143	228	22	4	270	226	298	26	62	124	134	98	31	101	218	1200	77	145	228	63	48	0	17	42	176	199	117	112	45	56	245	33.2	124.8	158	0.484932	0.496596
	R1A_SARS2_0985-0999	QQTVGQQDGSEDNQT	17	-15	88	-13	6	12	65	25	67	302	-137	37	295	110	-10	282	177	177	18	56	52	77	12	40	62	133	625	31	106	174	104	56	43	83	34	63	144	47	11	47	32	72	15.1409	77.95	93.0909	0.213762	0.404789
	R1A_SARS2_0989-1003	GQQDGSEDNQTTTIQ	5	-24	53	110	37	26	67	93	65	153	20	134	336	173	36	318	72	95	10	7	130	68	-25	-7	161	23	434	81	158	136	11	17	19	53	53	138	127	87	120	59	12	218	4.92727	89.3	94.2273	0.386036	0.474634
	R1A_SARS2_0993-1007	GSEDNQTTTIQTIVE	2	-98	38	-10	-46	-8	4	-447	91	42	-562	36	319	-144	-1	22	-212	284	-27	109	142	314	44	59	-20	-2	606	1	33	141	30	-8	1	50	-60	-229	172	0	50	-23	-87	-1253	28.6273	-30.4	-1.77273	0.182271	0.389138
	R1A_SARS2_0997-1011	NQTTTIQTIVEVQPQ	-8	-448	-59	-247	-98	-17	-53	-106	11	-704	-530	-121	-389	-301	-43	-551	-153	235	-18	296	-332	-96	-69	-22	-190	-78	-704	-38	-15	-65	-13	-2	-115	12	-18	-184	-222	-109	-43	13	-16	-2723	-63.3909	-165.2	-228.591	0.264451	0.435893
	R1A_SARS2_1001-1015	TIQTIVEVQPQLEME	-21	53	20	160	9	-18	72	41	31	12	65	50	-52	11	4	148	12	86	-12	-35	-55	40	13	21	61	34	400	8	8	31	33	6	53	26	-2	96	138	49	0	20	-26	-309	-2.48182	31.8	29.3182	0.489952	0.496596
	R1A_SARS2_1005-1019	IVEVQPQLEMELTPV	-107	1344	-141	357	-41	-126	149	-360	5844	-1196	-38	-240	1792	415	-138	494	90	4950	-3	943	-7	341	248	-32	830	-97	3436	-68	194	-161	127	-11	68	48	55	-157	1498	-147	2	-48	-104	-1604	-498.9	699.4	200.5	0.32064	0.457737
	R1A_SARS2_1009-1023	QPQLEMELTPVVQTI	-71	-278	116	-95	1	9	-86	-312	169	-90	-654	-140	288	-203	25	-475	-174	224	11	47	-185	-60	44	61	-235	85	336	100	30	167	73	47	-30	123	-18	-64	153	-68	118	32	5	-764	82.1273	-84.4	-2.27273	0.0433928	0.227431
	R1A_SARS2_1013-1027	EMELTPVVQTIEVNS	17	-43	41	136	-32	-19	50	-31	58	-22	-156	-14	65	20	12	207	91	23	403	75	-9	47	3	146	27	52	369	41	60	99	34	25	11	121	36	51	25	32	11	271	8	-750	-11.7773	44.05	32.2727	0.195896	0.396481
	R1A_SARS2_1017-1031	TPVVQTIEVNSFSGY	21	-262	78	332	8	8	-36	24	107	22	-500	25	291	-100	6	-91	217	157	45	69	74	195	104	36	-194	-7	840	38	48	131	55	79	-76	133	55	137	234	157	92	72	63	144	88.4955	21.05	109.545	0.0294424	0.188791
	R1A_SARS2_1021-1035	QTIEVNSFSGYLKLT	-132	815	597	1508	357	212	335	-298	1076	60	-207	127	2299	804	348	1816	1577	1246	135	639	-222	405	628	219	650	394	13067	783	158	429	258	273	1206	486	398	1783	1933	448	339	393	714	-1123	407.891	665.7	1073.59	0.454885	0.491389
	R1A_SARS2_1025-1039	VNSFSGYLKLTDNVY	546	2557	910	3096	355	275	265	-27	705	-437	-153	322	576	708	590	1020	585	529	260	762	13	940	576	136	533	588	11116	986	336	505	296	806	428	788	398	2533	4617	939	491	276	1770	-1105	598.982	672.2	1271.18	0.248251	0.428514
	R1A_SARS2_1029-1043	SGYLKLTDNVYIKNA	478	1297	621	1702	-24	285	379	-398	1169	541	-379	-383	4833	813	315	1457	1987	1672	274	406	-693	581	1072	280	733	865	14585	1001	155	1042	405	489	495	861	448	2393	1971	515	464	254	1239	-825	435.477	852.25	1287.73	0.425093	0.48343
	R1A_SARS2_1033-1047	KLTDNVYIKNADIVE	13	-51	18	140	-7	4	-45	8	39	-796	-121	-11	-44	-226	6	29	29	15	-21	273	-60	31	16	15	28	32	-92	35	84	24	13	5	-34	57	5	28	-34	47	38	38	-35	-183	40.0364	-37.4	2.63636	0.106203	0.316509
	R1A_SARS2_1037-1051	NVYIKNADIVEEAKK	253	1210	529	2482	166	289	316	-286	613	-130	-277	194	2802	769	465	770	996	640	234	157	-370	415	1314	201	826	497	11856	646	137	3444	362	486	3786	641	299	1530	1647	923	330	186	761	-446	729.991	609.6	1339.59	0.142235	0.354079
	R1A_SARS2_1041-1055	KNADIVEEAKKVKPT	8	99	19	10	-83	44	44	-63	160	-217	-214	87	15	-107	412	-26	-47	-25	69	-47	-147	-20	79	78	49	246	403	31	5	-91	34	95	-46	34	39	103	-160	118	-19	156	78	-1140	-10.3091	6.9	-3.40909	0.131169	0.342218
	R1A_SARS2_1045-1059	IVEEAKKVKPTVVVN	-66	54	19	37	-185	0	3800	2684	1176	-60	-420	78	158	8585	30	279	283	318	-19	7	-259	-11	12446	68	-78	186	1510	742	2014	-51	72	62	15	130	-48	844	601	2515	-70	-57	62	218	112.6	837.9	950.5	0.405452	0.478962
	R1A_SARS2_1049-1063	AKKVKPTVVVNAANV	10	65	74	234	-40	-14	27	125	23	38	-139	53	218	57	-37	162	153	155	811	152	-140	76	267	73	86	67	1424	74	23	48	15	19	29	26	61	94	173	124	33	726	50	-338	30.4682	106.35	136.818	0.484932	0.496596
	R1A_SARS2_1053-1067	KPTVVVNAANVYLKH	341	2315	778	2385	138	480	1027	-152	1388	-549	-348	530	3633	648	527	2363	1416	2052	24565	2117	-321	1878	11958	738	514	617	8776	604	500	1485	490	701	3879	1370	451	2780	3923	2049	581	11800	1127	-1035	211.164	2282.7	2493.86	0.30283	0.449763
	R1A_SARS2_1057-1071	VVNAANVYLKHGGGV	1123	1588	587	2623	348	238	945	-344	1552	-419	-341	256	3238	613	302	1903	1280	1586	1244	584	-603	1399	5114	220	341	684	11148	395	321	895	284	507	4160	995	459	1749	1810	2113	1669	1044	1946	-257	708.927	945.3	1654.23	0.252263	0.428514
	R1A_SARS2_1061-1075	ANVYLKHGGGVAGAL	95	457	572	1313	2645	134	1000	-284	941	-2	-197	270	2587	848	345	1135	1224	2092	223	512	-278	623	13156	2082	1397	1002	11612	553	422	10988	643	751	5117	759	323	885	2116	496	858	361	580	-1243	1622.82	795.5	2418.32	0.115799	0.328582
	R1A_SARS2_1065-1079	LKHGGGVAGALNKAT	-94	-513	3413	1491	-160	21	1	-321	180	-295	315	-110	-584	0	-36	-342	230	-41	-15	-54	1743	-148	568	0	1433	1236	-2393	-673	1030	-376	-2	-37	-73	-148	64	-321	-492	289	152	204	-303	-1669	-150.482	154.3	3.81818	0.494976	0.496596
	R1A_SARS2_1069-1083	GGVAGALNKATNNAM	79	-87	3304	-54	37	11	115	-235	41	-399	1619	-175	-611	-11	-66	84	358	176	26	437	-44	-18	593	26	875	1234	60	112	1090	35	196	14	-26	-38	7241	-123	-189	1842	602	66	-123	-372	360.868	232.45	593.318	0.210132	0.404789
	R1A_SARS2_1073-1087	GALNKATNNAMQVES	-3	-120	7	-17	-12	-7	-17	12	40	-220	-135	-19	-190	-17	133	235	-9	131	21	-93	-339	-241	-83	40	-7	143	-1463	-12	661	18	76	30	-23	15	8090	-121	-314	1058	-20	11	-81	1157	404.682	-14	390.682	0.343451	0.465672
	R1A_SARS2_1077-1091	KATNNAMQVESDDYI	287	-153	170	228	-67	93	55	103	198	-68	-257	364	-147	219	-15	-25	239	258	100	186	-49	176	577	68	201	248	1092	152	213	-1	99	65	11	170	107	205	-21	302	-16	216	-95	-340	65.2364	88.4	153.636	0.343487	0.465672
	R1A_SARS2_1081-1095	NAMQVESDDYIATNG	-20	345	44	407	-24	55	112	124	315	-242	-51	24	582	44	18	560	120	346	32	33	-50	154	20	45	227	110	403	100	160	225	110	134	72	153	95	161	300	146	154	43	28	-116	-19.6545	141.2	121.545	0.276958	0.440029
	R1A_SARS2_1085-1099	VESDDYIATNGPLKV	281	434	361	660	24	144	227	17	511	129	-80	464	515	65	173	280	3008	554	105	334	115	502	441	61	252	557	3657	346	412	631	193	407	52	328	1042	565	739	345	301	778	6737	-330	413.836	410.3	824.136	0.0670061	0.265094
	R1A_SARS2_1089-1103	DYIATNGPLKVGGSC	106	-47	169	485	-205	2	144	-94	266	-280	-241	26	171	-89	71	337	291	536	231	45	-353	209	260	112	458	197	3947	185	212	255	173	323	215	592	486	208	540	217	82	95	-1	-581	259.755	96.2	355.955	0.0339355	0.201171
	R1A_SARS2_1093-1107	TNGPLKVGGSCVLSG	1	271	31	2099	-209	29	99	-408	222	-886	-350	7	1026	359	10	196	1163	382	37	250	-571	-42	277	-6	118	102	3341	139	220	-133	140	129	136	178	256	484	1129	123	-18	-185	47	-2489	-63.0409	216.45	153.409	0.454885	0.491389
	R1A_SARS2_1097-1111	LKVGGSCVLSGHNLA	-63	216	4	355	-319	239	39	-222	62	-492	715	-263	258	297	-22	736	282	188	-50	76	-552	-8	655	82	-331	-17	367	-11	140	-190	161	77	126	522	236	51	268	55	-231	-40	-76	-1533	-113.118	101.8	-11.3182	0.260372	0.433482
	R1A_SARS2_1101-1115	GSCVLSGHNLAKHCL	690	166	312	820	842	390	814	3722	460	9839	-452	309	3415	1463	1074	216	3747	4127	1355	3143	423	542	19361	274	3454	2678	1874	486	903	1061	509	648	11239	1439	705	338	4228	483	146	562	325	-1677	450.173	1822.6	2272.77	0.386054	0.474634
	R1A_SARS2_1105-1119	LSGHNLAKHCLHVVG	-334	-878	116	-3	-549	-105	-150	-957	-182	-765	-1149	-276	-897	294	-94	-247	-371	116	-159	-63	-999	-422	359	240	-932	28	-1569	-215	-103	-998	105	182	1062	7	-143	-609	-823	14	-554	-124	48	-3241	-62.2136	-332.65	-394.864	0.338867	0.463849
	R1A_SARS2_1109-1123	NLAKHCLHVVGPNVN	2636	2047	655	167	1272	72	746	-337	3788	-612	-307	934	979	8235	-140	-232	341	1279	85	267	-522	149	2316	84	2245	317	1602	1370	283	-269	265	437	615	671	116	-14	2241	4550	-245	744	1721	606	-217.295	1093.75	876.455	0.425093	0.48343
	R1A_SARS2_1113-1127	HCLHVVGPNVNKGED	477	3659	403	922	4533	160	929	-166	2224	-399	-641	562	1065	587	48	582	727	465	528	131	-472	2731	4544	148	5053	693	13719	1437	140	-73	570	634	263	417	215	200	566	2706	130	459	1202	-155	756.882	839.8	1596.68	0.395722	0.476542
	R1A_SARS2_1117-1131	VVGPNVNKGEDIQLL	51	360	80	139	88	68	1342	126	124	-22	-10	28	777	280	53	376	548	804	1	146	120	130	136	100	541	153	1873	291	346	58	87	81	758	87	107	222	559	113	38	144	224	83	16.1864	267.95	284.136	0.236446	0.419208
	R1A_SARS2_1121-1135	NVNKGEDIQLLKSAY	245	995	302	1201	-90	148	227	-224	1253	-753	-404	84	1665	317	146	500	1033	635	68	225	-90	445	3595	38	642	442	5148	351	307	206	212	482	1830	513	524	1099	1405	425	286	397	606	-1169	425.623	378.65	804.273	0.0755632	0.280042
	R1A_SARS2_1125-1139	GEDIQLLKSAYENFN	448	2336	706	876	-116	226	303	-426	2128	-61	-863	520	3845	1044	191	952	1146	1288	303	904	-532	1229	1839	431	2102	988	13370	760	611	557	499	613	3548	1449	542	1766	3236	1079	735	688	778	-1308	802.5	787.5	1590	0.0973079	0.305861
	R1A_SARS2_1129-1143	QLLKSAYENFNQHEV	484	1567	612	1019	-61	126	272	-53	665	-817	-413	404	2931	427	390	717	835	1204	149	225	35954	934	1045	334	1470	1807	11189	489	636	1232	616	386	1370	843	652	1553	1737	768	4265	1529	569	-1238	2563.12	534.15	3097.27	0.00269405	0.0509194
	R1A_SARS2_1133-1147	SAYENFNQHEVLLAP	660	3	1062	169	94	189	-24	128	817	486	-406	589	5586	-104	307	86	-86	1321	-28	301	595	1925	1411	504	155	1097	12836	1178	172	1751	89	621	93	1195	65	572	3792	119	716	107	61	42	765.045	557.5	1322.55	0.0379082	0.210478
	R1A_SARS2_1137-1151	NFNQHEVLLAPLLSA	37	112	107	356	42	31	69	-6	141	7	-118	-3	293	-92	17	250	189	176	46	65	129	54	176	41	237	143	1249	82	172	201	78	37	249	246	110	188	286	144	27	75	82	65	99.0955	85.95	185.045	0.0233019	0.164759
	R1A_SARS2_1141-1155	HEVLLAPLLSAGIFG	858	4064	1133	5108	532	563	319	-210	2621	-460	-720	1394	11445	3526	842	2106	5718	2469	261	1175	-306	2225	2127	408	2711	809	24373	1402	383	1734	458	940	663	1650	760	5418	9690	1642	3776	295	2956	-1346	715.891	2137.2	2853.09	0.425093	0.48343
	R1A_SARS2_1145-1159	LAPLLSAGIFGADPI	-24	2037	12780	1173	388	309	371	12	3920	286	-445	298	4699	1493	1327	2602	4204	1773	559	810	157	1019	641	489	1681	1131	18443	1446	853	1458	453	871	1925	1008	565	1465	4120	691	3873	470	1112	246	76.7182	1928.6	2005.32	0.376455	0.472087
	R1A_SARS2_1149-1163	LSAGIFGADPIHSLR	2288	924	512	1147	235	193	307	-487	1127	6386	65	118	9451	1161	1060	899	10460	2789	35018	2138	-463	1493	1147	445	1036	1054	14788	693	4174	1641	632	1495	819	1265	1422	6919	2358	761	34051	676	576	-1923	-377.777	3789.55	3411.77	0.410341	0.481562
	R1A_SARS2_1153-1167	IFGADPIHSLRVCVD	-36	-480	-83	-29	-105	-22	-63	-426	401	-200	-1498	-75	3257	-212	66	-496	-141	847	-21	330	-878	356	888	30	-98	109	8159	125	-12	-285	-40	-58	-171	535	-63	-228	1674	-55	2368	-124	-155	-2797	371.118	50.7	421.818	0.202954	0.39954
	R1A_SARS2_1157-1171	DPIHSLRVCVDTVRT	119	175	271	1141	-135	74	178	-582	4647	-484	-928	-15	2934	248	129	1167	1167	3312	209	563	-651	192	3343	176	264	289	5710	367	163	694	415	321	2260	702	210	736	1092	312	283	333	5	-2047	-20	709.5	689.5	0.166114	0.376989
	R1A_SARS2_1161-1175	SLRVCVDTVRTNVYL	140	328	153	147	73	21	20	-87	216	167	-231	60	594	74	7	502	331	355	95	119	-15	143	123	101	228	76	1766	192	77	461	133	157	236	142	32	356	567	211	43	1063	165	-101	125.618	154.2	279.818	0.166124	0.376989
	R1A_SARS2_1165-1179	CVDTVRTNVYLAVFD	57	-332	-6	-74	8	91	-130	-68	-51	-334	-810	250	-190	-294	15	-661	-63	-83	6	-89	-312	-168	-57	57	-151	249	-62	223	10	236	21	140	-127	37	-10	-151	-315	-35	-44	-11	-25	-1388	52.3091	-137.9	-85.5909	0.128526	0.342218
	R1A_SARS2_1169-1183	VRTNVYLAVFDKNLY	323	1295	959	2068	11	305	306	-227	715	-380	-721	261	4008	730	127	1645	2502	2896	122	356	-232	560	902	322	713	414	13836	695	117	954	371	411	1138	1098	533	2131	3171	746	505	244	855	-1427	410.268	865.05	1275.32	0.268612	0.435893
	R1A_SARS2_1173-1187	VYLAVFDKNLYDKLV	275	2511	871	3189	-32	265	460	-156	929	-1143	-405	448	9936	856	600	1086	1761	1357	180	641	-508	1187	1229	340	1837	581	22224	1081	199	1071	290	325	672	950	630	3862	5563	1010	860	476	1258	-2396	761.323	1181.45	1942.77	0.199426	0.396481
	R1A_SARS2_1177-1191	VFDKNLYDKLVSSFL	-223	51	-57	249	-449	61	-229	-873	-273	-1782	-1396	-407	-768	-355	-23	-392	-679	-916	-139	-239	-1011	-234	191	-16	-150	-50	351	120	125	-505	-61	-180	-278	316	-16	529	-181	206	195	-39	16	-3084	271.223	-441.95	-170.727	0.00424585	0.0645736
	R1A_SARS2_1181-1195	NLYDKLVSSFLEMKS	-85	-6	54	71	-209	11	-30	-558	-108	-1344	-610	-87	-32	-262	77	-188	-289	-68	80	-176	-613	-15	430	68	-179	38	-179	-8	62	-238	3	-91	-112	242	43	283	-50	72	138	81	-176	-3286	29.45	-187.95	-158.5	0.0562858	0.25152
	R1A_SARS2_1185-1199	KLVSSFLEMKSEKQV	-16	153	226	348	355	21	35	-861	54	-978	-1522	11	202	1608	59	-12	256	345	-45	-104	-894	202	454	229	94	402	6125	6	204	-188	174	109	377	512	220	526	906	405	328	247	47	-2869	339.432	6.75	346.182	0.0233152	0.164759
	R1A_SARS2_1189-1203	SFLEMKSEKQVEQKI	235	-182	119	122	-291	67	42	-374	5	-696	-588	879	256	246	-13	-490	-145	255	12	227	-244	112	200	45	936	753	826	369	93	194	45	126	87	170	165	12	48	249	-2	108	-119	-1478	138.2	-15.7	122.5	0.086905	0.295139
	R1A_SARS2_1193-1207	MKSEKQVEQKIAEIP	-94	-404	-38	-23	-173	-42	-90	-174	-114	-618	-302	1	-86	-92	-65	-244	-164	-93	-38	-130	-344	-67	-31	-34	-73	-25	436	-132	-30	-190	6	17	-69	59	-18	-96	-149	13	-165	-57	-171	-1046	50.6955	-149.15	-98.4545	0.0422462	0.222299
	R1A_SARS2_1197-1211	KQVEQKIAEIPKEEV	62	300	195	281	-165	35	151	175	162	-732	-304	462	1120	62	51	-47	114	184	27	-2	416	125	256	60	419	182	2239	78	195	184	35	65	10	249	132	381	268	245	40	516	-13	-694	138.359	106.55	244.909	0.0868876	0.295139
	R1A_SARS2_1201-1215	QKIAEIPKEEVKPFI	-78	223	1	796	2168	-88	13	56	474	742	-382	100	-465	-167	14	-280	14158	1	1336	-149	-395	-142	102	42	1009	36	269	2341	122	-41	-7	1621	-28	-54	13152	-163	160	-31	-205	4484	24	-1654	14.6227	923.65	938.273	0.444915	0.489436
	R1A_SARS2_1205-1219	EIPKEEVKPFITESK	1562	851	608	1236	-17	229	211	236	436	-243	-177	884	1010	269	346	725	809	555	159	41	144	643	466	154	507	2318	4158	448	246	302	136	330	78	411	281	1161	1070	357	236	597	344	-305	153.591	486.5	640.091	0.489954	0.496596
	R1A_SARS2_1209-1223	EEVKPFITESKPSVE	479	442	206	388	114	176	81	-211	215	-205	-289	153	720	69	257	209	402	214	32	-6	-250	571	257	40	613	2005	6537	939	131	248	139	2323	503	280	173	510	686	313	194	128	141	-1047	529.245	172.3	701.545	0.0389525	0.214336
	R1A_SARS2_1213-1227	PFITESKPSVEQRKQ	259	465	525	710	37	113	121	-199	490	253	-435	349	766	521	238	922	916	321	86	172	-269	507	715	228	1046	5826	5843	191	241	445	384	347	308	912	910	656	636	355	639	1191	408	1597	719.227	331.5	1050.73	0.0146865	0.13266
	R1A_SARS2_1217-1231	ESKPSVEQRKQDDKK	14	-218	144	-13	-100	9	-20	-10	-20	-521	-235	36	-177	-147	-10	153	-214	-101	-23	-83	-98	-73	30	-28	-31	232	36	-35	-31	-105	-18	5	-89	83	60	-49	-49	73	-62	45	-106	-929	25.0273	-76.8	-51.7727	0.202916	0.39954
	R1A_SARS2_1221-1235	SVEQRKQDDKKIKAC	-65	-146	9	14	-135	-25	-36	-269	-116	-295	-254	-33	-384	20	-21	306	-78	-182	-13	-162	-493	-62	125	-28	-58	40	343	-8	37	-79	-12	-14	445	137	50	153	180	123	-74	-16	-66	-1685	49.5227	-93.25	-43.7273	0.00703502	0.0896681
	R1A_SARS2_1225-1239	RKQDDKKIKACVEEV	-13	268	204	378	-171	-12	-63	-73	-3	-732	-357	521	787	40	-1	52	215	496	1890	-34	-411	26	417	-24	86	113	2107	176	86	217	15	57	1622	217	145	475	323	223	-175	262	-74	-1541	27.7636	169.6	197.364	0.260355	0.433482
	R1A_SARS2_1229-1243	DKKIKACVEEVTTTL	38	297	234	514	-45	-19	161	-140	166	-844	-399	101	484	33	0	-139	642	1024	6438	133	-189	283	127	337	263	-23	2057	433	34	71	14	3	484	27	47	239	123	471	-146	269	-93	-1592	-286.723	433.95	147.227	0.459878	0.493399
	R1A_SARS2_1233-1247	KACVEEVTTTLEETK	80	-376	343	-28	-270	-5	6	-285	18	-541	-527	411	767	-187	-4	-364	86	158	1585	-123	-419	308	444	69	273	173	3328	-8	120	91	-2	145	-31	63	160	179	391	232	-37	186	101	-906	183.709	37.2	220.909	0.0379082	0.210478
	R1A_SARS2_1237-1251	EEVTTTLEETKFLTE	103	-2	225	495	-145	57	349	-306	325	165	-215	222	1639	759	19	76	490	1283	152	161	-573	427	597	36	509	232	6365	232	388	-7	105	179	-17	425	304	689	1183	664	381	394	189	-1097	234.9	292.6	527.5	0.153863	0.365887
	R1A_SARS2_1241-1255	TTLEETKFLTENLLL	23	105	115	124	-1	-33	36	161	84	-11	-57	20	468	126	15	246	164	194	-4	87	-64	69	-15	66	76	32	1261	103	50	125	-13	59	652	68	-4	66	276	-35	44	130	-73	91	41.6273	93.1	134.727	0.298433	0.449763
	R1A_SARS2_1245-1259	ETKFLTENLLLYIDI	22	-275	158	288	-15	147	-88	-171	584	-58	-446	89	1558	-76	79	-251	-185	613	-6	132	-181	105	263	66	-16	163	3164	419	92	303	52	171	30	379	2	-70	1251	-91	140	178	-135	-1635	106.414	104.95	211.364	0.125921	0.336868
	R1A_SARS2_1249-1263	LTENLLLYIDINGNL	-76	-401	-149	-465	-190	-41	-34	-359	73	-679	-802	-131	-425	-108	-96	-297	-156	56	-14	178	-733	-229	70	-25	-170	-192	-1391	-80	18	-147	8	-61	-142	-16	-43	-134	-497	-60	-130	5	-145	-1046	-27.8364	-205.8	-233.636	0.386054	0.474634
	R1A_SARS2_1253-1267	LLLYIDINGNLHPDS	205	-345	57	-219	-49	31	-26	-427	-37	-931	-696	-10	-366	-232	85	-608	41	98	17	-69	-343	-203	-126	41	-164	163	-1131	379	-11	563	9	112	-149	-100	-91	-204	-294	-54	-83	-38	-194	-2504	-26.95	-174.05	-201	0.489954	0.496596
	R1A_SARS2_1257-1271	IDINGNLHPDSATLV	73	244	268	352	22	47	133	295	179	-3	-166	145	553	597	1022	858	428	602	137	129	-39	431	273	115	258	360	3266	235	429	267	182	203	637	497	386	341	572	344	233	176	284	-274	121.341	295.75	417.091	0.199426	0.396481
	R1A_SARS2_1261-1275	GNLHPDSATLVSDID	38	115	135	396	-53	88	124	39	402	-271	-102	215	990	188	87	507	316	480	59	220	-232	239	183	32	93	116	1635	136	112	355	123	110	132	96	93	245	462	290	122	66	65	-686	-26.5136	198.65	172.136	0.395718	0.476542
	R1A_SARS2_1265-1279	PDSATLVSDIDITFL	-172	-251	-196	4	-173	-71	-2	-198	100	-354	-431	-361	-227	-182	-89	-363	-87	181	3	55	-639	-255	-67	-53	-189	-79	-2543	-28	17	-79	16	-26	-52	8	-62	-229	-401	-68	-81	8	-96	-1168	-135.027	-140.7	-275.727	0.366922	0.468882
	R1A_SARS2_1269-1283	TLVSDIDITFLKKDA	114	635	343	749	26	116	52	238	467	-684	-248	264	911	99	196	445	472	286	402	90	7	196	288	74	293	144	4547	324	178	181	82	83	231	274	195	727	1104	196	107	68	194	-844	144.486	248.65	393.136	0.268579	0.435893
	R1A_SARS2_1273-1287	DIDITFLKKDAPYIV	85	519	220	587	4	16	199	-150	313	-86	-91	484	622	105	85	535	420	418	47	153	-85	252	160	74	397	184	2163	178	195	337	182	144	287	307	199	552	920	284	256	206	270	-359	98.6136	224.25	322.864	0.264459	0.435893
	R1A_SARS2_1277-1291	TFLKKDAPYIVGDVV	82	495	245	617	-16	88	95	20	234	-146	-161	188	1830	300	85	742	402	494	107	84	-2	253	220	58	506	224	2120	364	214	339	113	187	138	236	136	729	906	274	226	113	249	-720	23.6136	289.25	312.864	0.199416	0.396481
	R1A_SARS2_1281-1295	KDAPYIVGDVVQEGV	21	179	104	-142	-4	21	146	20	41	491	-116	57	426	231	22	364	431	151	-46	75	86	58	7	46	181	62	1694	78	83	159	59	17	58	46	82	195	301	97	97	39	73	324	51.0364	123.6	174.636	0.260338	0.433482
	R1A_SARS2_1285-1299	YIVGDVVQEGVLTAV	-91	-44	-68	93	-110	-63	-6	202	16	-319	-75	-157	-128	66	-60	-14	923	-34	104	65	-305	-341	123	-17	-27	75	-429	-8	56	44	31	60	30	98	46	267	-303	106	-59	79	137	-53	-32.7273	15	-17.7273	0.159922	0.369446
	R1A_SARS2_1289-1303	DVVQEGVLTAVVIPT	-194	-239	-4	-198	-92	-28	-58	-650	1964	-59	-648	-243	5206	-305	-92	-425	-415	1569	-20	667	-108	433	513	31	-173	-65	6208	-18	-9	-175	18	-56	-101	265	-62	-164	2565	-57	528	-49	-364	-2225	28.4273	286.8	315.227	0.0849383	0.290833
	R1A_SARS2_1293-1307	EGVLTAVVIPTKKAG	865	9238	1657	7004	445	531	1022	-530	177	-1195	-552	1331	810	3922	1497	3307	8540	221	443	218	-406	181	436	540	2438	1141	8211	3502	70	2146	614	1082	1626	118	1314	6355	1699	1630	23	123	3549	-22	-294.368	1947.55	1653.18	0.484933	0.496596
	R1A_SARS2_1297-1311	TAVVIPTKKAGGTTE	-146	-82	-6	237	-223	9	-7	-443	96	-518	-830	29	370	109	16	-60	189	467	15901	168	-471	-105	113	-37	-289	-14	1680	-2	-65	-6	31	42	-83	-49	70	66	155	-33	320	25	-135	-1617	-782.164	763.8	-18.3636	0.264467	0.435893
	R1A_SARS2_1301-1315	IPTKKAGGTTEMLAK	82	-165	11	-121	-251	-55	-28	-441	85	1	-209	-86	-75	374	-32	102	-19	5	-40	-155	-381	-59	6	46	56	49	43	-33	14	-189	19	-11	-95	11	32	-236	-58	-11	-48	83	-243	-1138	-46.5591	-50.85	-97.4091	0.362191	0.468882
	R1A_SARS2_1305-1319	KAGGTTEMLAKALRK	-82	32	60	503	-192	7	105	-603	72	-692	-175	-169	-208	-193	-34	-157	-35	421	-32	37	-237	-138	112	-10	-235	189	-255	-64	64	-71	82	-5	18	225	125	68	243	214	74	20	-59	-2530	-31.8864	-66.75	-98.6364	0.131207	0.342218
	R1A_SARS2_1309-1323	TTEMLAKALRKVPTD	-109	195	228	104	-147	91	68	-562	506	-268	-185	-148	840	72	-25	80	402	1030	57	234	-354	52	377	141	-50	59	2081	250	346	100	122	209	289	259	225	182	310	84	146	199	119	-324	96.0318	123.15	219.182	0.11096	0.322479
	R1A_SARS2_1313-1327	LAKALRKVPTDNYIT	707	1784	2424	1826	286	575	1108	-150	3600	231	-164	854	7757	1012	618	2468	2035	6440	337	1696	1134	1286	2971	347	1474	5920	17491	582	961	2120	866	1535	344	1949	1394	6181	5091	3116	3905	1143	1935	4482	1238.12	1772.2	3010.32	0.046991	0.233643
	R1A_SARS2_1317-1331	LRKVPTDNYITTYPG	665	1737	1211	1803	213	360	828	248	1218	132	-163	515	13126	697	410	2827	1275	6672	176	745	113	1830	972	740	19907	994	13037	967	596	1308	596	1196	954	1262	1365	2952	4154	1215	1291	805	1073	170	878.75	1734.75	2613.5	0.0810887	0.284898
	R1A_SARS2_1321-1335	PTDNYITTYPGQGLN	373	843	450	1190	176	75	357	717	601	319	-42	341	2271	441	132	1751	802	895	126	482	460	1065	567	105	2052	777	4654	429	487	630	419	396	268	461	385	822	1270	643	1356	464	432	1862	294.273	615	909.273	0.0849469	0.290833
	R1A_SARS2_1325-1339	YITTYPGQGLNGYTV	936	3676	1851	3721	521	767	474	-90	2053	668	-405	1774	10363	3152	724	2995	4492	2809	778	834	275	1948	2869	534	1600	2033	24836	1513	797	3062	704	1380	371	1653	885	4351	7313	1671	2593	791	2055	500	792.35	2104.65	2897	0.434984	0.486164
	R1A_SARS2_1329-1343	YPGQGLNGYTVEEAK	578	755	-482	188	24	85	415	202	220	1214	144	318	1965	422	90	1812	981	929	-6	120	536	540	863	526	1641	1278	10614	835	819	848	383	514	371	1234	486	1447	2615	1374	744	689	673	2658	941.664	498.7	1440.36	0.00142095	0.0336576
	R1A_SARS2_1333-1347	GLNGYTVEEAKTVLK	79	258	275	357	-101	87	31	-235	488	-314	-603	201	1864	403	195	105	974	905	78	20	2854	780	927	160	236	3571	6351	108	4159	195	296	1677	374	1599	750	24108	1245	477	12277	294	1304	4921	2867.7	253.35	3121.05	8.75e-05	0.00518435
	R1A_SARS2_1337-1351	YTVEEAKTVLKKCKS	-15	-399	-15	-39	-360	10	-31	-1003	-55	-782	-636	-84	-799	147	-95	-575	62	390	182	-265	7944	27533	8482	482	-65	4767	335	-190	18458	1711	1599	2817	3014	5189	981	43271	-108	1321	11044	992	1422	7237	6956.1	-218.1	6738	1.68649e-06	0.000321249
	R1A_SARS2_1341-1355	EAKTVLKKCKSAFYI	726	4402	1539	3027	301	571	446	-861	1322	-1157	-949	1387	8136	2842	972	3297	4670	2312	337	855	-519	1536	3780	392	2591	1189	34135	1350	459	1781	412	646	2629	2004	937	5905	9499	2271	1382	710	2638	-2142	1636.02	1708.75	3344.77	0.285477	0.441701
	R1A_SARS2_1345-1359	VLKKCKSAFYILPSI	623	7951	2292	2912	242	1095	1825	-334	2664	-39	-948	685	17574	1930	861	6245	5464	8434	281	1757	-392	2109	3145	1134	3343	1677	40799	2824	599	3478	698	1162	1913	2802	884	7070	9306	2260	1550	599	3076	-2026	924.755	3075.7	4000.45	0.302823	0.449763
	R1A_SARS2_1349-1363	CKSAFYILPSIISNE	509	3575	1157	3468	-73	371	632	-210	1644	-954	-240	800	11273	1419	633	1858	3761	2128	234	1551	-133	1545	1630	227	2141	1356	21699	1773	296	1758	295	1058	645	1328	747	5024	7365	1402	747	663	2701	-1297	730.927	1676.8	2407.73	0.320633	0.457737
	R1A_SARS2_1353-1367	FYILPSIISNEKQEI	429	1111	469	1593	14	177	239	-95	443	268	-399	415	4026	1104	37	1187	2071	1102	200	460	-146	699	564	271	1047	456	8870	495	215	1167	241	414	419	719	329	1821	2638	683	336	323	933	-367	263.223	742.55	1005.77	0.32064	0.457737
	R1A_SARS2_1357-1371	PSIISNEKQEILGTV	141	404	272	359	-51	169	194	58	589	87	-139	275	2143	403	118	210	749	807	25	230	-184	228	210	69	532	309	4257	211	138	249	251	137	85	142	74	540	767	239	49	85	169	-492	14.4409	352.15	366.591	0.236428	0.419208
	R1A_SARS2_1361-1375	SNEKQEILGTVSWNL	35	-271	27	-252	0	-2	-110	-162	473	-220	-1408	49	1091	-382	-35	-267	-60	937	-9	96	-38	119	102	47	-130	-52	1823	17	-62	83	6	1	-65	84	-11	-73	192	-28	123	33	-194	-813	76.4091	-23.5	52.9091	0.136645	0.347852
	R1A_SARS2_1365-1379	QEILGTVSWNLREML	375	432	1162	750	100	91	1014	98	606	-364	-327	174	1671	242	390	658	2188	6620	8282	1364	717	2553	2528	1148	891	3027	4041	846	442	920	462	395	2835	458	235	804	765	451	394	1212	293	-1257	-178.118	1276.3	1098.18	0.120785	0.33099
	R1A_SARS2_1369-1383	GTVSWNLREMLAHAE	545	510	864	1565	46	176	403	-75	1278	-293	1845	597	2262	566	348	1132	1475	3238	457	236	-235	3017	4495	632	2011	5224	9125	821	1105	1731	1860	1023	1057	2035	676	2647	1886	1638	1414	1034	667	659	1164.98	858.75	2023.73	0.00249212	0.047757
	R1A_SARS2_1373-1387	WNLREMLAHAEETRK	480	521	528	837	-32	143	189	554	498	-866	-551	289	-80	-230	538	491	786	365	381	163	336	1787	935	406	258	1184	2977	158	1131	272	179	167	250	876	746	1315	206	395	308	1544	393	974	513.3	250.2	763.5	0.021314	0.157262
	R1A_SARS2_1377-1391	EMLAHAEETRKLMPV	2	10140	268	-381	10	11	-93	-422	4575	-545	-891	-3	-712	89	261	-858	-166	6669	-19	-233	-481	81	614	139	1788	2744	-745	-41	364	705	157	713	496	503	4533	-176	922	49	-181	207	-332	-1340	-397.873	885.1	487.227	0.0737948	0.275371
	R1A_SARS2_1381-1395	HAEETRKLMPVCVET	24	14434	280	362	1100	448	-79	75	12445	-290	-391	729	482	-147	1272	160	174	11852	338	172	63	302	1255	294	2617	3766	1242	467	87	530	192	830	1320	625	10255	714	3054	210	-115	1031	-11	1127	-814.955	2172	1357.05	0.0889321	0.295139
	R1A_SARS2_1385-1399	TRKLMPVCVETKAIV	-10	1403	178	271	10	20	111	-116	232	-293	-275	-17	171	18	89	139	323	1073	54	28	-152	19	55	58	446	170	2244	107	62	117	93	111	214	113	1381	319	575	139	60	35	72	-387	95.5045	170.45	265.955	0.17246	0.380614
	R1A_SARS2_1389-1403	MPVCVETKAIVSTIQ	-91	182	834	412	-32	10	752	30	149	70	-118	-34	-198	49	73	111	383	3296	7047	1266	1001	139	64	33	92	-2	479	112	49	239	238	65	146	137	86	154	299	118	75	585	1	-548	-547.641	709.55	161.909	0.469886	0.495363
	R1A_SARS2_1393-1407	VETKAIVSTIQRKYK	974	279	10451	613	-72	132	7621	-703	225	-20	-623	51	3628	-84	447	194	714	26465	29933	7284	7548	5343	1951	9004	11	256	7840	207	290	1911	4270	252	524	425	287	742	1381	1280	780	7343	427	-2218	-2109.36	4375.45	2266.09	0.159922	0.369446
	R1A_SARS2_1397-1411	AIVSTIQRKYKGIKI	-81	-43	174	264	-198	1	-36	-1059	872	-20	-830	-162	3086	-147	6	561	-51	5574	443	1875	5786	292	773	87	83	160	5530	105	121	-88	139	-9	114	578	-1	112	313	-22	386	400	-84	-1422	95.5045	511.45	606.955	0.147977	0.360091
	R1A_SARS2_1401-1415	TIQRKYKGIKIQEGV	1361	1133	1307	1264	1318	319	369	-280	356	-64	-576	318	668	721	530	1961	1059	685	486	724	-103	399	3793	216	131	1107	10140	404	827	230	261	1851	468	893	1516	2512	1364	573	179	680	597	-795	555.368	682.95	1238.32	0.474899	0.495363
	R1A_SARS2_1405-1419	KYKGIKIQEGVVDYG	490	3456	852	2192	437	417	444	-345	827	-136	-449	1013	7661	1639	492	1609	1952	931	185	353	-450	982	1272	353	1938	875	27442	1077	436	1080	254	824	278	1385	643	3117	4274	907	540	344	1177	-743	981.045	1201	2182.05	0.381241	0.474634
	R1A_SARS2_1409-1423	IKIQEGVVDYGARFY	237	280	849	1315	100	174	177	252	499	-347	-331	354	580	344	377	1235	1148	746	438	394	-51	411	468	120	401	472	5194	1472	393	513	374	330	567	660	392	1224	1515	481	362	486	480	-531	274.086	441.05	715.136	0.131207	0.342218
	R1A_SARS2_1413-1427	EGVVDYGARFYFYTS	72	-485	224	-42	65	101	-137	-266	654	-290	-579	15	465	-220	70	-477	1149	403	91	350	-30	273	727	144	-187	257	5982	385	-110	-23	-1	60	-82	557	202	1311	-354	167	163	249	426	-2031	309.35	58.15	367.5	0.120785	0.33099
	R1A_SARS2_1417-1431	DYGARFYFYTSKTTV	196	304	344	1220	241	217	84	24	106	-483	-196	162	179	231	225	496	404	146	265	499	-102	119	258	91	-13	250	3945	310	178	153	159	178	210	678	242	1044	1488	518	153	219	516	-1229	192.482	233.2	425.682	0.366922	0.468882
	R1A_SARS2_1421-1435	RFYFYTSKTTVASLI	214	869	404	959	124	191	447	-98	645	-452	-520	741	1299	538	206	1300	905	846	228	361	-349	242	493	436	476	277	2394	547	379	766	320	330	854	660	187	1318	1774	1711	159	337	377	-781	126.332	460.35	586.682	0.366933	0.468882
	R1A_SARS2_1425-1439	YTSKTTVASLINTLN	23	220	221	458	171	89	271	-197	324	8995	-525	49	808	204	124	1868	880	695	123	244	-285	388	757	366	331	746	3664	250	183	112	240	185	73	249	114	897	400	313	73	131	144	-477	-349.795	752.25	402.455	0.474898	0.495363
	R1A_SARS2_1429-1443	TTVASLINTLNDLNE	27	199	44	89	-26	12	69	-177	50	-141	67	129	89	25	40	341	-207	141	-8	9	-120	58	101	53	147	30	-448	87	71	152	53	57	21	72	-45	-225	50	-40	45	37	-115	-1736	-115.645	38.6	-77.0455	0.32514	0.46102
	R1A_SARS2_1433-1447	SLINTLNDLNETLVT	12	-397	83	-212	-10	15	-87	-300	2	39	-928	37	179	-129	43	-59	-78	17	14	0	121	16	77	9	-25	38	638	36	61	-12	40	10	-84	14	-33	-114	26	-11	20	200	-122	-575	102.95	-87.95	15	0.103967	0.316489
	R1A_SARS2_1437-1451	TLNDLNETLVTMPLG	391	117	78	285	1637	12	1970	157	204	-4	-71	74	-20	437	1171	593	353	-499	-761	-554	-358	581	-17	7447	177	541	1550	150	97	294	49	157	269	168	108	104	482	460	153	-46	185	135	298.136	278.5	576.636	0.256292	0.432827
	R1A_SARS2_1441-1455	LNETLVTMPLGYVTH	532	1370	1329	903	20	163	381	2913	833	538	-299	1372	1869	19738	15575	1084	1441	4545	373	416	9617	963	1093	451	134	868	9550	937	6377	7750	3529	368	4927	916	436	785	1378	16824	2766	6461	415	-1499	656.382	2754.8	3411.18	0.199426	0.396481
	R1A_SARS2_1445-1459	LVTMPLGYVTHGLNL	735	1923	1356	1410	946	618	1203	460	2890	-189	919	837	7828	2382	999	816	7145	2568	1709	3819	21440	2470	1649	694	1018	1429	21261	2102	975	1405	268	948	429	760	1471	2365	2055	553	471	758	1409	278	990.755	2018.7	3009.45	0.294094	0.446276
	R1A_SARS2_1449-1463	PLGYVTHGLNLEEAA	903	1681	1193	1275	-21	378	749	-421	1384	-410	-776	2461	4000	1311	374	1114	2815	1616	936	485	-139	1778	1895	510	1774	1815	10496	1226	846	1874	840	1098	326	747	878	1665	2427	1349	499	919	1123	-761	456.059	1052.35	1508.41	0.252263	0.428514
	R1A_SARS2_1453-1467	VTHGLNLEEAARYMR	633	831	1612	2838	190	206	549	-55	763	-680	-436	708	150	247	759	1381	1453	660	802	578	462	697	1374	366	984	1200	2907	492	842	1202	473	495	1032	1011	1076	1378	1139	697	571	842	811	295	265.368	659.45	924.818	0.0577267	0.25152
	R1A_SARS2_1457-1471	LNLEEAARYMRSLKV	849	4120	3008	3630	437	508	1282	-55	1682	8046	-360	990	5716	963	487	3603	3264	8648	579	933	333	1353	2524	766	1649	5610	17638	1250	1515	2793	1344	1650	1602	2755	2261	4507	4181	1738	2568	1533	37040	502	1997.68	2416.5	4414.18	0.147977	0.360091
	R1A_SARS2_1461-1475	EAARYMRSLKVPATV	1308	3325	5506	6916	1439	1230	2497	553	3823	436	641	3536	2323	2049	751	4274	2353	4751	824	3031	11629	1314	6131	2278	3049	18794	16402	2024	8023	2227	1321	1494	2696	7357	9917	12802	8559	6967	24723	9376	6768	13162	5467.75	2578.3	8046.05	0.000507109	0.0172762
	R1A_SARS2_1465-1479	YMRSLKVPATVSVSS	94	535	935	1295	34	179	803	-411	685	-94	887	64	2277	499	132	1108	1311	4379	666	830	-336	201	665	1437	940	242	5063	703	332	739	714	299	425	221	1278	853	2122	669	10453	837	344	-222	461.373	810.4	1271.77	0.348136	0.465672
	R1A_SARS2_1469-1483	LKVPATVSVSSPDAV	-126	-487	-16	-258	-466	-44	232	-1059	-83	-936	563	-373	-236	131	-115	327	297	335	947	-184	-629	-142	25	175	-233	77	-769	-71	-106	-364	105	7	-159	-41	307	-351	-340	-225	-199	388	-478	-2722	-183.586	-77.55	-261.136	0.24429	0.423974
	R1A_SARS2_1473-1487	ATVSVSSPDAVTAYN	179	113	64	227	-106	1	93	-139	204	293	-304	27	470	-11	48	214	347	312	49	116	-171	-47	195	195	245	113	1109	18	-5	76	50	84	-85	0	30	216	330	73	60	246	12	-518	-8.66818	109.85	101.182	0.272765	0.440029
	R1A_SARS2_1477-1491	VSSPDAVTAYNGYLT	480	1192	826	1505	164	193	380	584	995	641	-43	646	4223	1025	301	2487	1601	865	197	701	258	968	1097	171	1313	841	7423	681	480	1019	300	501	258	649	432	1492	2144	779	686	916	940	586	139.759	948.15	1087.91	0.381236	0.474634
	R1A_SARS2_1481-1495	DAVTAYNGYLTSSSK	1540	861	686	1348	301	6807	273	-178	3309	290	-622	677	2041	902	295	2484	33599	793	229	308	-187	1610	1134	384	3780	1199	11408	442	381	875	359	727	265	928	626	1832	6963	911	703	2437	19747	200	-218.786	2797.15	2578.36	0.221208	0.410644
	R1A_SARS2_1485-1499	AYNGYLTSSSKTPEE	622	99	510	1338	77	4781	189	40	866	24	-59	393	726	348	151	1113	14227	296	55	122	51	631	221	27	948	303	1813	497	331	393	98	222	36	476	299	1022	3555	598	325	395	20304	613	211.282	1295.9	1507.18	0.264467	0.435893
	R1A_SARS2_1489-1503	YLTSSSKTPEEHFIE	2675	263	790	666	92	4492	306	-185	1358	118	-404	562	1520	518	93	738	18595	768	282	171	-11	621	339	291	2385	526	5602	409	210	817	168	504	52	843	345	721	1905	714	683	527	12906	637	-252.991	1670.9	1417.91	0.32064	0.457737
	R1A_SARS2_1493-1507	SSKTPEEHFIETISL	118	-562	-73	-123	-109	-34	-7	-264	96	-99	-1126	-117	-466	-143	-81	-223	-187	229	-58	-31	-683	-189	-132	74	-120	26	-537	-36	-23	-76	-16	-127	-51	3	19	-320	-347	-58	-53	171	-151	-2089	-51.3182	-163	-214.318	0.420161	0.48343
	R1A_SARS2_1497-1511	PEEHFIETISLAGSY	1103	1054	6544	1160	202	143	13428	671	777	1349	134	617	6948	695	338	1945	7516	29377	31422	2663	1541	9510	506	17675	747	658	3372	466	464	2410	1517	415	2926	277	295	808	1298	908	263	20073	957	1333	-2294.35	5404.3	3109.95	0.32064	0.457737
	R1A_SARS2_1501-1515	FIETISLAGSYKDWS	356	2456	2581	2796	87	366	3175	-242	1060	381	-505	537	7188	1363	579	1517	3876	8264	22250	742	466	6347	1245	8448	2373	1019	23223	1772	791	1311	816	660	2125	1533	562	3454	7057	1520	905	7263	1252	-250	417.377	2941.35	3358.73	0.192462	0.392245
	R1A_SARS2_1505-1519	ISLAGSYKDWSYSGQ	1074	1408	960	1654	56	182	284	-318	534	120	-214	1149	866	763	529	1187	223	359	427	394	184	1016	1304	170	173	1369	9800	7420	674	442	198	506	264	1195	825	19512	1877	1055	328	605	2678	12	1763.92	581.85	2345.77	0.0889321	0.295139
	R1A_SARS2_1509-1523	GSYKDWSYSGQSTQL	861	817	611	1222	486	170	226	-149	1036	467	337	1759	680	1213	665	1974	393	271	86	167	359	962	587	246	1930	2757	6576	424	731	5456	274	853	283	552	3187	638	3117	7472	428	623	485	1087	1109.35	664.6	1773.95	0.044571	0.227766
	R1A_SARS2_1513-1527	DWSYSGQSTQLGIEF	29	96	126	187	-23	-78	85	80	87	126	55	61	385	168	43	413	505	132	23	303	148	87	144	12	166	57	478	123	196	182	44	68	9	78	50	296	284	117	88	95	109	206	-2.10455	140.15	138.045	0.343481	0.465672
	R1A_SARS2_1517-1531	SGQSTQLGIEFLKRG	259	245	178	274	5575	222	1073	-92	280	-703	-701	7	121	295	121	871	420	438	122	403	-398	-33	317	238	-19	290	1577	216	302	22	163	165	399	705	130	616	568	491	1905	72	131	-1866	-198.082	470.4	272.318	0.484932	0.496596
	R1A_SARS2_1521-1535	TQLGIEFLKRGDKSV	-23	507	287	236	-123	34	201	-639	210	-276	-1062	78	900	388	372	363	448	478	55	45	-515	248	565	177	674	522	5593	155	158	74	239	131	193	288	243	1004	845	275	127	387	117	-1795	317.186	123.95	441.136	0.131207	0.342218
	R1A_SARS2_1525-1539	IEFLKRGDKSVYYTS	638	2288	1350	3438	189	753	508	9864	571	-759	-790	1044	3997	1750	587	1806	2557	1241	355	340	-36	1914	2135	543	1609	1371	24530	954	432	1090	386	710	435	2439	1082	3690	5794	1443	1268	786	2167	-949	858.786	1586.35	2445.14	0.285477	0.441701
	R1A_SARS2_1529-1543	KRGDKSVYYTSNPTT	43	203	312	355	29	62	6463	494	145	40	-299	29	353	173	114	1181	75	145	20	106	51	163	148	92	226	221	1890	206	248	103	130	88	109	338	229	583	451	420	168	341	161	-172	-220.605	502.15	281.545	0.110941	0.322479
	R1A_SARS2_1533-1547	KSVYYTSNPTTFHLD	112	161	281	781	-31	-28	1388	2282	-36	423	-385	269	1411	232	124	835	-60	593	-29	57	6	129	219	332	378	408	2056	342	37	575	105	170	78	160	28	-159	932	150	153	369	-283	-215	-147.636	419	271.364	0.366933	0.468882
	R1A_SARS2_1537-1551	YTSNPTTFHLDGEVI	300	3130	694	1823	1116	141	5230	168	662	843	157	294	3891	1207	330	2230	2054	1693	145	402	416	1009	1053	469	2523	1339	15376	1551	2766	1082	496	588	573	816	536	3405	4195	2743	765	637	1261	2521	770.864	1325.5	2096.36	0.0930547	0.301567
	R1A_SARS2_1541-1555	PTTFHLDGEVITFDN	542	2178	984	1901	834	409	274	-247	1463	-306	-307	1427	6051	1230	363	1388	-14	1553	-44	417	-237	2056	1157	339	2142	1119	11586	1225	571	989	343	535	344	193	-18	-140	1879	-73	311	-37	-98	-1495	26.6091	1004.8	1031.41	0.221208	0.410644
	R1A_SARS2_1545-1559	HLDGEVITFDNLKTL	938	387	634	2220	274	257	168	-408	905	267	-397	1068	3771	571	1359	381	2787	665	257	86	266	965	1495	479	481	1468	8918	904	551	940	122	723	201	601	424	1961	1974	821	372	1753	1027	-1312	332.955	809.5	1142.45	0.153863	0.365887
	R1A_SARS2_1549-1563	EVITFDNLKTLLSLR	8	135	189	581	6	-4	172	-434	310	-1014	-681	-118	80	-203	15	230	145	1789	118	177	-375	88	143	41	-6	52	878	198	320	220	55	129	590	86	242	577	98	84	19	24	-95	-2276	-25.4136	75.05	49.6364	0.276982	0.440029
	R1A_SARS2_1553-1567	FDNLKTLLSLREVRT	661	1533	1739	2984	3131	276	495	-196	1087	-507	-574	184	3774	471	262	2051	1914	6197	270	912	-345	430	959	738	770	993	6589	803	336	1568	654	748	1534	1195	452	1439	950	761	915	427	438	-1512	-385.836	1333.2	947.364	0.405456	0.478962
	R1A_SARS2_1557-1571	KTLLSLREVRTIKVF	222	324	750	1135	63	113	207	-173	513	-464	-220	138	2155	356	136	1128	638	1806	152	384	-260	213	579	21	227	258	3900	365	296	532	144	205	688	869	175	1363	1628	434	300	246	531	-1190	55.6682	468.15	523.818	0.31168	0.454468
	R1A_SARS2_1561-1575	SLREVRTIKVFTTVD	-184	743	-135	580	-174	-82	148	-344	379	-502	-802	-219	2815	432	-62	1469	1894	1962	102	347	-319	112	231	-49	373	-109	5928	-70	151	-152	265	-75	793	668	329	1045	995	412	326	217	342	-1242	43.9682	418.35	462.318	0.348136	0.465672
	R1A_SARS2_1565-1579	VRTIKVFTTVDNINL	-12	32	65	72	-92	1	48	-104	95	95	-133	-40	202	54	18	162	103	158	77	112	101	3	49	41	55	100	744	90	-28	201	28	19	41	29	23	83	50	9	20	116	-40	42	35.0773	45.65	80.7273	0.489953	0.496596
	R1A_SARS2_1569-1583	KVFTTVDNINLHTQV	-23	-10	-5	33	-17	7	-4	-27	46	-306	-73	-82	12	53	0	157	33	62	50	88	-18	-6	5	17	92	55	466	32	173	55	47	17	27	12	29	42	-17	70	9	69	5	-148	47.2545	-0.3	46.9545	0.0702892	0.269578
	R1A_SARS2_1573-1587	TVDNINLHTQVVDMS	-26	-588	95	177	-20	-10	-16	-23	50	-126	-43	-31	34	42	2	55	156	81	21	3	-27	-2	43	-18	54	54	158	55	88	89	24	8	-7	50	9	76	91	27	40	47	16	-333	32.9864	-8.35	24.6364	0.0889057	0.295139
	R1A_SARS2_1577-1591	INLHTQVVDMSMTYG	-76	-219	-137	40	-134	-76	-32	-124	291	-379	-732	-133	458	54	-100	-83	-164	390	-37	47	-29	241	160	-34	-108	-64	2381	-24	-5	-286	16	-95	-8	144	-159	-402	352	-112	78	97	-155	-3959	-32.2909	-57.3	-89.5909	0.199416	0.396481
	R1A_SARS2_1581-1595	TQVVDMSMTYGQQFG	3	29	66	160	-27	-22	44	-84	63	-16	-32	48	61	-35	48	199	96	37	29	320	-18	32	1	19	62	84	338	53	87	94	30	33	-11	55	37	91	138	79	145	35	9	-12	13.4227	49.35	62.7727	0.182271	0.389138
	R1A_SARS2_1585-1599	DMSMTYGQQFGPTYL	19	534	81	823	-29	24	179	84	385	70	117	52	852	325	30	1272	625	439	113	360	607	315	198	20	883	196	1949	78	337	129	257	129	704	407	245	666	886	299	430	151	368	114	108.068	317.75	425.818	0.0889233	0.295139
	R1A_SARS2_1589-1603	TYGQQFGPTYLDGAD	294	820	536	1049	142	216	380	383	501	477	188	575	1339	950	292	1727	891	1132	108	258	636	1110	525	294	1102	734	4188	460	478	810	364	672	261	476	380	846	1560	744	676	404	653	2329	282.645	612.9	895.545	0.0972989	0.305861
	R1A_SARS2_1593-1607	QFGPTYLDGADVTKI	162	787	317	586	185	88	193	248	371	300	-163	147	1033	558	89	1101	717	568	51	172	59	544	491	146	702	357	4281	467	194	522	178	205	520	380	370	654	1081	212	360	264	411	1113	238.636	375.5	614.136	0.115799	0.328582
	R1A_SARS2_1597-1611	TYLDGADVTKIKPHN	235	-3	193	384	-13	-5	149	-131	142	21	-272	-49	95	94	57	207	136	415	47	14	734	333	293	133	223	184	4127	174	208	226	174	200	42	342	158	323	1549	308	275	259	106	-972	341.427	85.8	427.227	0.000857592	0.0249216
	R1A_SARS2_1601-1615	GADVTKIKPHNSHEG	23	-65	89	91	-153	24	47	-128	19	-84	-323	7	-6	225	21	502	72	57	26	-91	-404	73	210	79	72	135	914	36	84	1	42	10	0	101	83	180	910	94	151	121	-50	-1876	26.2591	17.65	43.9091	0.0233152	0.164759
	R1A_SARS2_1605-1619	TKIKPHNSHEGKTFY	161	215	130	667	-53	117	27	30	29	-257	-335	220	3	282	139	430	-98	-124	190	329	8	319	376	40	18	388	3121	56	211	7	41	57	12	508	287	594	690	275	96	272	312	-502	221.536	105.1	326.636	0.0670061	0.265094
	R1A_SARS2_1609-1623	PHNSHEGKTFYVLPN	1220	6263	1409	4113	235	519	720	-169	7122	43	-377	1013	7516	1549	807	3234	3543	2321	407	479	197	2522	3097	707	2974	1871	30630	2832	646	5958	719	1380	819	2004	1264	6580	10235	2888	1591	738	4179	-776	1676.88	2098.35	3775.23	0.136645	0.347852
	R1A_SARS2_1613-1627	HEGKTFYVLPNDDTL	450	3337	962	3178	340	694	161	24	684	-93	17	1215	571	344	697	2573	881	757	-149	593	-17	1035	1231	307	1782	709	16721	1637	272	1663	303	1153	482	1697	712	4555	7577	1658	756	350	2191	-312	1250.11	861.8	2111.91	0.0607107	0.256164
	R1A_SARS2_1617-1631	TFYVLPNDDTLRVEA	502	6290	1209	4471	103	633	580	-252	1834	155	-589	1738	5624	2746	1066	3514	1677	2734	378	475	-203	1537	3659	420	3174	1341	27946	1791	428	3194	494	1438	511	1365	828	5537	6657	2603	1159	191	3588	-840	1292.78	1744.4	3037.18	0.285477	0.441701
	R1A_SARS2_1621-1635	LPNDDTLRVEAFEYY	246	1182	1015	1718	74	210	215	225	938	-3	-175	439	1359	494	376	713	995	976	395	1015	17	1757	1152	580	1019	603	13799	1166	583	1233	302	734	807	1062	555	3536	4276	1508	885	610	1713	65	1105.2	620.35	1725.55	0.0156458	0.134112
	R1A_SARS2_1625-1639	DTLRVEAFEYYHTTD	251	401	481	770	85	-2	132	-26	453	-136	-248	504	1339	151	191	1291	418	868	2266	186	-8	566	1783	3998	394	306	7254	336	532	585	339	270	1413	472	362	1494	1944	726	708	960	763	108	681.477	468.75	1150.23	0.0177377	0.143751
	R1A_SARS2_1629-1643	VEAFEYYHTTDPSFL	369	546	748	1290	-250	256	337	-315	399	-519	-427	356	3433	1579	328	1159	731	399	563	194	10733	1953	2086	435	1317	887	21227	10582	705	900	370	417	202	974	1032	2320	1959	1467	1141	1162	1407	-341	2301.88	558.8	2860.68	0.00110662	0.0280274
	R1A_SARS2_1633-1647	EYYHTTDPSFLGRYM	252	312	611	1064	70	295	83	455	387	-296	-293	327	229	399	315	892	291	165	511	189	191	610	628	338	297	596	4440	2907	464	229	275	181	205	839	627	980	849	729	530	549	572	-287	448.418	312.9	761.318	0.0151579	0.134112
	R1A_SARS2_1637-1651	TTDPSFLGRYMSALN	57	836	491	925	80	38	236	-208	736	1030	-404	-75	1390	175	131	1118	362	1040	49	174	-114	423	651	204	837	533	4865	612	163	562	403	366	509	423	283	889	406	59	246	312	288	-1048	130.586	409.05	539.636	0.268604	0.435893
	R1A_SARS2_1641-1655	SFLGRYMSALNHTKK	396	86	1025	1179	189	269	130	-491	289	-301	11	154	-147	170	233	539	-45	350	225	577	85	728	682	229	337	3288	3069	230	572	468	355	867	1252	963	904	1365	2110	1163	474	490	756	-1744	605.509	241.9	847.409	0.000661371	0.0207392
	R1A_SARS2_1645-1659	RYMSALNHTKKWKYP	-37	-703	56	-214	-433	-95	-63	-497	-153	-560	-375	-62	-735	123	8	-697	-278	-421	-55	-322	-919	281	209	55	-77	476	-1594	-86	295	-444	-40	26	-132	94	163	-117	324	302	-45	-69	-195	-3205	62.1045	-275.65	-213.545	0.0156492	0.134112
	R1A_SARS2_1649-1663	ALNHTKKWKYPQVNG	264	7289	539	552	128	51	202	3	85	-193	-227	2985	280	182	254	455	-165	-18	25	17	175	1093	558	65	-155	1723	1871	10	97	-148	116	188	114	621	575	644	609	503	528	780	193	-908	-214.855	635.4	420.545	0.097317	0.305861
	R1A_SARS2_1653-1667	TKKWKYPQVNGLTSI	91	266	553	504	23	151	389	-21	469	375	-673	504	1038	1084	3697	1977	759	823	113	264	401	1754	1250	322	1980	745	9542	399	439	246	401	527	346	811	482	1009	2300	345	396	485	369	-108	491.655	619.3	1110.95	0.142215	0.354079
	R1A_SARS2_1657-1671	KYPQVNGLTSIKWAD	490	2111	831	1379	73	309	3263	46	845	-311	-217	425	2424	628	3314	1350	989	2894	609	443	533	3205	11617	257	11548	1250	10238	249	760	476	306	810	230	1383	1030	4175	2530	1086	565	845	3021	1350	1517.25	1094.75	2612	0.101702	0.311368
	R1A_SARS2_1661-1675	VNGLTSIKWADNNCY	247	882	1057	682	-9	130	397	-11	442	621	-216	370	2546	743	8742	1270	755	633	43	132	-111	1488	1361	563	2085	1230	11783	899	723	739	324	710	272	947	581	1621	2867	1627	545	981	742	1293	539.473	972.8	1512.27	0.0129132	0.123301
	R1A_SARS2_1665-1679	TSIKWADNNCYLATA	876	694	747	891	143	176	165	232	911	96	-58	924	4114	266	404	853	324	711	626	192	141	3278	847	202	880	791	6810	438	499	1054	293	470	273	518	707	1483	1631	780	175	539	805	-647	334.15	664.35	998.5	0.17248	0.380614
	R1A_SARS2_1669-1683	WADNNCYLATALLTL	-26	-148	25	-219	-16	-85	-48	-97	-32	-593	-391	-171	-133	-175	-77	-611	279	-34	58	35	-87	-6	-69	125	-137	-57	-132	-5	40	-229	-39	-40	-76	-6	71	658	-254	422	-74	30	355	-1641	70.6318	-122.95	-52.3182	0.0703294	0.269578
	R1A_SARS2_1673-1687	NCYLATALLTLQQIE	816	99	256	102	-72	241	-109	-399	456	-568	-650	80	1780	-13	74	218	582	489	54	106	-241	101	248	-5	77	309	1824	406	215	498	98	338	66	278	64	428	532	130	40	-23	154	-1303	15.3545	177.1	192.455	0.31168	0.454468
	R1A_SARS2_1677-1691	ATALLTLQQIELKFN	88	-28	49	334	15	47	5	-64	158	117	-346	92	327	-143	36	27	-77	249	-7	166	9	102	111	38	61	102	1074	54	-1	188	104	101	74	111	-31	-151	387	-92	113	-27	-48	-1455	-14.7955	52.25	37.4545	0.405448	0.478962
	R1A_SARS2_1681-1695	LTLQQIELKFNPPAL	34	-280	176	103	32	145	-47	36	362	293	-862	102	2327	-123	150	-129	62	1120	-10	259	-10	582	688	177	-48	247	5833	345	120	722	25	185	-23	339	8	221	1712	10	242	-16	-9	-931	286.091	187.5	473.591	0.175705	0.384808
	R1A_SARS2_1685-1699	QIELKFNPPALQDAY	311	1343	459	1239	-72	274	395	-476	516	-351	-986	506	2393	923	260	1161	2221	605	197	257	-339	690	701	252	1459	478	8991	472	395	423	297	506	52	457	529	1811	2296	603	352	177	615	-1311	346.068	558.75	904.818	0.320627	0.457737
	R1A_SARS2_1689-1703	KFNPPALQDAYYRAR	134	1825	1087	1165	492	597	1129	25	1290	549	0	607	3626	1504	465	4649	1383	2890	208	1398	587	1540	1852	2128	4282	7042	12502	1434	6931	4396	786	814	1394	2665	3498	3393	2404	1281	1660	3553	1830	1518	1816.58	1251.15	3067.73	0.000507109	0.0172762
	R1A_SARS2_1693-1707	PALQDAYYRARAGEA	551	1160	1494	1922	197	424	615	-54	1315	156	-437	877	7704	955	108	2462	1563	4263	316	728	68	767	1225	532	901	2956	26780	651	980	1467	630	699	1235	2539	1339	2588	3085	1303	1566	4233	633	-33	1236.05	1315.95	2552	0.0930547	0.301567
	R1A_SARS2_1697-1711	DAYYRARAGEAANFC	120	199	246	182	-40	250	122	57	404	-312	-213	4628	1466	163	93	1131	310	464	86	107	-56	233	7408	427	466	419	5559	374	787	1137	762	210	207	457	706	497	594	496	466	1533	125	258	575.259	473.15	1048.41	0.00167263	0.0373878
	R1A_SARS2_1701-1715	RARAGEAANFCALIL	22	33	150	655	-111	33	102	-328	519	-664	-669	317	1981	-58	44	36	-28	1443	-29	312	-581	233	985	7	282	93	3787	208	145	341	75	165	12	351	-45	-126	782	-189	148	6	-173	-2660	-13.1818	188	174.818	0.395718	0.476542
	R1A_SARS2_1705-1719	GEAANFCALILAYCN	-17	346	41	340	-87	63	-49	-4	33	-215	-955	168	-118	90	27	418	-40	39	2	5	-600	-222	-22	72	539	45	-1752	248	94	451	65	73	177	-46	-7	-166	-344	16	-20	-58	-21	-1643	-146.214	4.35	-141.864	0.294094	0.446276
	R1A_SARS2_1709-1723	NFCALILAYCNKTVG	-8	-470	82	285	-123	146	-55	-526	75	-1269	-954	42	1628	-314	151	-326	1311	275	207	306	-403	4	326	41	-4	91	3847	204	15	-226	14	105	18	420	323	1711	1773	667	6	38	329	-3610	235.441	23.15	258.591	0.106268	0.316509
	R1A_SARS2_1713-1727	LILAYCNKTVGELGD	451	4366	590	2705	-32	500	117	-334	554	-681	-818	890	5249	993	333	1361	2191	787	133	140	-325	1330	1267	340	1683	1190	29452	1196	272	1055	333	597	773	1473	825	4303	5577	1629	692	472	1858	-1169	1517.2	974.75	2491.95	0.065379	0.264148
	R1A_SARS2_1717-1731	YCNKTVGELGDVRET	201	22	261	211	-158	28	-9	-128	469	-640	-379	215	18	342	49	120	852	32	72	-161	-141	296	494	16	294	331	1625	129	289	163	203	372	-4	302	283	287	386	826	96	413	519	-333	240.332	70.85	311.182	0.00610806	0.0840659
	R1A_SARS2_1721-1735	TVGELGDVRETMSYL	-69	-383	-127	-172	-76	-52	-49	-74	417	-502	-1105	-304	901	-249	-128	-188	-111	741	-29	26	-94	259	155	83	-113	-85	726	3	25	-28	27	-54	-16	7	-43	-147	370	-39	95	-76	-45	27	123.786	-76.65	47.1364	0.00548236	0.0782069
	R1A_SARS2_1725-1739	LGDVRETMSYLFQHA	86	1166	651	644	129	141	391	-421	2078	143	-633	215	3633	926	308	2089	1128	5612	7815	1037	-445	688	3396	889	1626	1042	13485	1351	1286	1786	1463	858	2712	1235	596	1405	2941	1214	1106	957	428	-825	424.645	1356.9	1781.55	0.063798	0.260237
	R1A_SARS2_1729-1743	RETMSYLFQHANLDS	-87	-227	-125	-135	-65	-51	-43	-180	-40	-986	-498	-94	-420	-152	-115	-296	60	148	-13	-25	-474	-209	-71	-36	-125	-169	-1073	-126	19	-12	5	-5	-72	-20	-63	-171	-281	-81	9	9	-102	-1550	-41.8	-167.2	-209	0.316133	0.457737
	R1A_SARS2_1733-1747	SYLFQHANLDSCKRV	748	593	1713	2237	-17	4055	531	-247	509	142	-428	307	1206	973	294	883	317	494	74	117	-170	1275	1749	1337	770	1683	9479	687	992	811	622	1475	1040	921	1273	1312	2507	1244	2139	1187	925	1652	861.768	725.05	1586.82	0.000857963	0.0249216
	R1A_SARS2_1737-1751	QHANLDSCKRVLNVV	70	-27	107	306	-21	-25	60	-114	123	-801	-328	86	274	26	-28	317	71	350	10	49	-261	122	231	6	201	530	2236	53	141	208	58	83	84	174	205	390	479	102	68	133	117	-1491	150.614	25.25	175.864	0.0200595	0.153548
	R1A_SARS2_1741-1755	LDSCKRVLNVVCKTC	594	1718	1899	476	-149	365	2324	-558	2930	-151	-489	239	5776	723	1080	1747	2594	34785	11595	1811	-142	6455	23347	4225	980	1423	12071	882	677	1923	1388	957	8033	978	764	1305	2606	1340	458	43133	504	-986	1640.05	3465.45	5105.5	0.221208	0.410644
	R1A_SARS2_1745-1759	KRVLNVVCKTCGQQQ	418	1044	982	573	120	138	1217	-334	1364	-579	-432	106	1877	491	258	1050	1704	11748	629	918	-169	1075	7984	57	94	805	7753	520	358	843	448	505	1989	649	384	2481	3132	1199	246	14998	425	-1966	826.764	1164.6	1991.36	0.30283	0.449763
	R1A_SARS2_1749-1763	NVVCKTCGQQQTTLK	312	512	181	334	38	106	210	-10	-77	83	-579	23	120	370	110	-243	261	78	216	-129	-767	-111	140	387	227	328	1456	290	403	-240	162	196	459	103	367	363	249	2348	72	259	395	-121	220.791	95.8	316.591	0.0379082	0.210478
	R1A_SARS2_1753-1767	KTCGQQQTTLKGVEA	-20	102	133	192	-146	20	46	-3	91	-319	-280	1	-33	-99	23	413	-1	61	-4	110	-48	55	105	25	90	72	1017	99	50	62	48	70	81	64	99	148	289	86	25	41	33	-615	71.8318	14.35	86.1818	0.0358653	0.206469
	R1A_SARS2_1757-1771	QQQTTLKGVEAVMYM	-152	-412	-96	-303	-50	-25	-46	-509	31	-702	-1253	-270	107	-269	-152	-241	-259	181	-48	2	-272	-14	6	17	-78	22	-36	20	-35	-83	8	-44	7	-52	-35	-146	-153	-49	4	-54	-248	-1401	104.391	-223.3	-118.909	0.0422399	0.222299
	R1A_SARS2_1761-1775	TLKGVEAVMYMGTLS	62	472	478	739	-27	135	192	-106	545	364	-278	254	837	377	185	563	1232	763	1333	330	6	512	288	144	388	366	3485	440	300	91	140	211	240	245	240	572	1109	306	189	612	130	-220	22.6818	422.5	445.182	0.252255	0.428514
	R1A_SARS2_1765-1779	VEAVMYMGTLSYEQF	721	1917	1005	11508	276	381	6719	672	654	1649	-267	764	1973	1464	416	7766	1355	1130	854	226	-143	12	86	362	25341	675	4171	34356	949	950	628	644	772	160	312	524	390	198	312	601	135	-515	1164.49	2059.15	3223.64	0.0137721	0.128205
	R1A_SARS2_1769-1783	MYMGTLSYEQFKKGV	348	748	796	9404	43	312	610	-77	146	641	-69	1043	115	39	346	1121	-6	36	134	85	219	528	1713	81	131	1179	7989	1668	194	-46	136	199	248	838	708	4819	2258	1474	748	648	481	500	423.477	790.75	1214.23	0.0233152	0.164759
	R1A_SARS2_1773-1787	TLSYEQFKKGVQIPC	1727	3546	564	633	-20	244	1349	-100	332	926	19616	275	541	588	258	977	171	1436	75	966	-62	590	738	167	214	1197	9500	215	469	775	492	2374	3564	723	694	3614	2046	480	1253	361	390	-247	-362.155	1705.2	1343.05	0.366933	0.468882
	R1A_SARS2_1777-1791	EQFKKGVQIPCTCGK	50	-342	236	294	-113	19	507	-319	8	-66	-228	36	-208	365	20	814	30	-28	-18	-99	-642	199	534	41	7	480	3423	-18	46	-123	131	284	65	231	248	75	360	149	164	368	-34	-314	210.009	47.9	257.909	0.0457616	0.232773
	R1A_SARS2_1781-1795	KGVQIPCTCGKQATK	-66	-246	-10	-63	-190	-30	250	-504	-15	3445	-625	-111	-408	33	-2	93	-222	-98	-29	-129	-667	-39	-13	-7	-238	71	341	-119	446	-228	75	86	72	58	101	-62	147	-78	-107	46	-166	-1487	-134.014	53.65	-80.3636	0.131207	0.342218
	R1A_SARS2_1785-1799	IPCTCGKQATKYLVQ	292	5115	353	1299	-143	81	745	-756	778	-99	-1190	447	1900	3422	1306	1311	2030	806	154	856	-1200	1579	695	388	591	465	11218	2003	281	3283	355	647	-19	792	658	1239	-439	299	82	552	531	-1115	104.877	935.35	1040.23	0.30283	0.449763
	R1A_SARS2_1789-1803	CGKQATKYLVQQESP	-14	-149	93	44	-236	-62	492	-703	105	-308	-762	218	-332	-40	-70	-286	8	-113	-30	-91	-474	59	325	18	-40	459	2526	195	327	-74	1342	417	-112	381	360	-64	-14	174	-213	508	-116	-1843	300.027	-111.8	188.227	0.013769	0.128205
	R1A_SARS2_1793-1807	ATKYLVQQESPFVMM	372	1479	468	1237	134	148	414	-161	629	584	-294	253	3135	594	133	1309	1343	754	133	323	-251	797	659	226	706	611	10233	661	303	573	273	453	328	719	468	1252	2305	710	676	561	607	550	415.195	649.35	1064.55	0.145067	0.358567
	R1A_SARS2_1797-1811	LVQQESPFVMMSAPP	14	37	87	44	-49	13	79	-160	163	-234	-263	46	114	66	35	385	1	261	20	152	31	60	78	44	281	83	1017	103	118	16	48	39	46	55	-2	-71	419	21	120	6	-136	-1381	4.67727	40.55	45.2273	0.320627	0.457737
	R1A_SARS2_1801-1815	ESPFVMMSAPPAQYE	151	580	435	473	75	26	262	100	280	222	-411	278	300	415	75	1362	286	766	110	-13	-152	1088	250	141	719	504	2844	270	403	335	436	359	83	391	286	253	512	271	460	267	170	-163	153.536	288.6	442.136	0.150886	0.365101
	R1A_SARS2_1805-1819	VMMSAPPAQYELKHG	-17	-279	109	98	-108	-32	-1	-109	168	-132	-323	20	-84	-300	-22	-153	-78	106	27	291	-135	553	79	42	86	319	419	7	15	-139	20	90	-39	66	18	-132	-104	91	-27	76	-86	-621	68.1318	-40.95	27.1818	0.142215	0.354079
	R1A_SARS2_1809-1823	APPAQYELKHGTFTC	507	294	638	1008	-162	84	100	-257	612	437	-530	402	470	249	235	147	63	263	17	-97	101	1015	1335	108	578	1161	3365	130	410	168	393	623	65	362	269	569	434	600	58	689	368	-426	338.5	224	562.5	0.0358768	0.206469
	R1A_SARS2_1813-1827	QYELKHGTFTCASEY	678	1159	1010	3262	106	521	67	206	454	-3	-71	14479	1810	329	444	785	137	504	630	123	348	669	1807	173	635	1144	17293	525	594	480	318	739	311	1993	820	2612	4681	1615	931	844	981	1283	522.864	1331.5	1854.36	0.0177377	0.143751
	R1A_SARS2_1817-1831	KHGTFTCASEYTGNY	1667	1155	1087	1433	1954	314	417	301	979	-150	-92	1067	10901	868	395	2070	968	2655	418	40	895	1525	2535	357	1492	1133	14306	398	1542	1375	634	3472	1252	1025	1078	1765	5318	1922	1175	1531	1221	1695	743.377	1422.35	2165.73	0.0177377	0.143751
	R1A_SARS2_1821-1835	FTCASEYTGNYQCGH	870	4051	2269	2372	1349	346	760	231	939	262	-643	547	2106	2363	238	1695	249	752	186	-25	124	937	1437	352	5990	939	10415	558	487	839	507	506	497	803	1002	842	2028	1326	1894	1882	759	1595	577.741	1045.85	1623.59	0.175705	0.384808
	R1A_SARS2_1825-1839	SEYTGNYQCGHYKHI	877	767	971	2422	-13	251	268	9	242	-3	-148	1351	394	581	412	446	-43	135	236	-35	394	1475	1739	659	668	1014	5030	473	417	-136	276	1317	187	945	620	1213	1355	3724	2794	18714	1158	579	1571.95	456	2027.95	0.00106098	0.0280169
	R1A_SARS2_1829-1843	GNYQCGHYKHITSKE	535	-202	244	865	36	173	2	-763	-222	-777	-878	858	-52	737	20	-471	-298	-551	-125	-392	-914	258	998	82	546	368	5842	58	172	540	124	1002	-343	663	436	450	60	581	262	322	147	-1570	521.414	-63.05	458.364	0.00926801	0.103753
	R1A_SARS2_1833-1847	CGHYKHITSKETLYC	1451	2361	2183	3152	440	704	274	1093	938	9044	201	1762	4054	868	1177	1674	1605	2099	1261	2145	334	11941	2128	301	1402	4315	15161	635	602	755	287	848	4303	3305	1596	2239	2497	1798	804	1558	1532	809	764.336	1924.3	2688.64	0.474899	0.495363
	R1A_SARS2_1837-1851	KHITSKETLYCIDGA	650	2645	694	2653	135	324	570	-96	507	975	-649	580	8605	785	224	1303	1056	1108	698	451	-655	1176	1932	248	1289	796	26732	886	478	1226	479	806	2747	2359	826	3054	2941	1205	618	1096	1079	-262	1159.83	1160.9	2320.73	0.0577415	0.25152
	R1A_SARS2_1841-1855	SKETLYCIDGALLTK	734	3694	1022	4719	383	586	240	98	1508	-693	-55	296	4478	1077	988	2275	2080	1420	456	1161	26	1279	1417	248	1808	843	27570	1844	502	1359	458	1116	1663	1521	1022	5385	7767	1214	883	330	2550	-941	1397.74	1323.35	2721.09	0.195916	0.396481
	R1A_SARS2_1845-1859	LYCIDGALLTKSSEY	576	4679	309	2030	-38	334	733	-102	449	-280	-221	1142	11710	1591	423	3288	2327	1265	-34	504	-40	1766	2712	743	4294	1544	31754	2531	869	1776	560	1211	571	2027	698	5052	12052	2326	767	549	3137	-27	1959.93	1534.25	3494.18	0.021314	0.157262
	R1A_SARS2_1849-1863	DGALLTKSSEYKGPI	187	274	118	127	-202	27	223	-102	371	-252	-303	104	884	679	461	-67	347	1965	34	129	-255	113	272	34	366	447	3123	96	429	27	155	577	234	2036	1084	244	738	163	33	306	116	-838	181.618	250.2	431.818	0.17246	0.380614
	R1A_SARS2_1853-1867	LTKSSEYKGPITDVF	376	1880	276	1200	-73	41	76	-306	488	-30	-602	114	1674	580	50	9	329	830	336	171	-515	517	393	203	535	365	6175	284	6685	-11	293	456	42	175	278	566	748	368	401	400	182	-1131	420.368	370.95	791.318	0.178988	0.385572
	R1A_SARS2_1857-1871	SEYKGPITDVFYKEN	338	504	415	1046	76	39	193	34	367	-379	-154	299	1557	191	77	654	325	439	171	145	180	674	628	99	608	517	5588	389	275	206	188	362	94	413	357	980	1147	107	457	261	267	72	313.559	316.85	630.409	0.0889321	0.295139
	R1A_SARS2_1861-1875	GPITDVFYKENSYTT	530	1895	2386	1197	157	315	4403	88	1244	270	22	782	5328	1400	486	2045	2004	4802	18263	782	269	3021	2326	1030	2765	1451	25729	7089	804	2033	1090	2161	615	3718	936	31135	5223	1712	899	3011	1394	3668	2220	2419.95	4639.95	0.0379023	0.210478
	R1A_SARS2_1865-1879	DVFYKENSYTTTIKP	734	857	682	1896	-99	321	608	-237	721	-421	-306	798	4458	291	583	960	1122	710	137	680	14	1265	1661	501	1035	1064	14523	504	491	694	270	936	261	1535	934	2654	3615	1347	609	1747	1250	-190	944.341	724.75	1669.09	0.0400325	0.216395
	R1A_SARS2_1869-1883	KENSYTTTIKPVTYK	358	1008	1183	984	121	31	468	-72	920	-119	-730	661	-231	1378	74	281	209	237	34	6294	-316	278	504	162	1232	779	6116	108	1260	293	370	339	347	574	817	461	1111	495	1829	856	216	-1080	106.959	654.45	761.409	0.136645	0.347852
	R1A_SARS2_1873-1887	YTTTIKPVTYKLDGV	271	3839	1549	1534	490	612	886	95	1123	445	2312	467	5142	2015	1105	1329	1696	2153	69	924	-194	1591	3655	535	1680	1782	22286	1319	602	1082	912	1086	509	1241	794	2037	4630	823	1857	645	1078	1381	930.427	1402.8	2333.23	0.32064	0.457737
	R1A_SARS2_1877-1891	IKPVTYKLDGVVCTE	668	2224	638	3075	162	334	387	-281	1904	1048	-770	828	7296	1434	508	1557	3356	2441	185	213	-589	1241	1990	142	1149	969	33118	1108	260	1558	322	1476	785	1547	897	3331	5467	1475	621	406	1373	-526	1281.47	1360.35	2641.82	0.366933	0.468882
	R1A_SARS2_1881-1895	TYKLDGVVCTEIDPK	640	1382	536	2379	-241	266	370	-509	718	-180	-1196	414	5646	881	259	1047	985	810	90	251	-877	990	1517	277	2090	607	25013	821	405	443	178	551	82	1223	548	2060	2550	1101	489	219	644	-2089	1038.15	727.4	1765.55	0.199426	0.396481
	R1A_SARS2_1885-1899	DGVVCTEIDPKLDNY	512	383	414	764	-76	46	8	-114	450	-358	-472	645	1802	652	95	212	522	216	222	137	-77	1031	753	105	514	1084	10784	440	226	1077	1933	699	358	585	344	855	1392	787	296	409	291	-698	751	303	1054	0.0113282	0.114088
	R1A_SARS2_1889-1903	CTEIDPKLDNYYKKD	-24	-558	172	-56	-438	44	955	-341	-46	-641	-183	143	-753	85	19	-956	-77	-259	-254	448	1294	17123	980	34	441	1074	-2326	88	299	54	297	220	-61	386	356	-138	-572	297	-252	79	86	-1338	973.318	-136	837.318	0.0105985	0.111443
	R1A_SARS2_1893-1907	DPKLDNYYKKDNSYF	364	165	330	660	-70	86	106	-231	133	-424	-231	329	-315	243	154	530	-163	-255	100	-64	282	598	761	30	-170	857	4492	218	419	-72	45	687	-121	479	598	771	971	992	440	461	368	-86	519.468	72.35	591.818	0.0018128	0.0389587
	R1A_SARS2_1897-1911	DNYYKKDNSYFTEQP	453	269	353	716	-4	65	59	-87	-2	11	-369	597	-90	251	90	894	21	-89	36	11	296	574	423	96	57	454	4656	75	143	191	44	500	46	456	456	553	1103	996	546	458	280	879	444.477	159.25	603.727	0.00110616	0.0280274
	R1A_SARS2_1901-1915	KKDNSYFTEQPIDLV	602	618	502	795	114	132	450	453	749	-316	-285	607	3150	493	263	555	684	1169	75	485	10	1346	1148	167	1157	2562	7701	548	512	650	159	473	420	459	804	817	1163	801	454	494	2401	-386	519.795	564.75	1084.55	0.0889321	0.295139
	R1A_SARS2_1905-1919	SYFTEQPIDLVPNQP	494	1696	630	999	178	1041	193	310	841	850	-206	818	2800	798	191	1633	1274	1630	223	351	754	1675	1000	227	891	1575	12754	678	628	1252	474	702	307	1000	451	1404	2600	1193	865	795	648	1631	685.709	837.2	1522.91	0.120776	0.33099
	R1A_SARS2_1909-1923	EQPIDLVPNQPYPNA	396	1565	571	1221	168	808	455	1176	677	880	103	645	2205	180	214	1488	946	866	144	466	679	1005	1441	82	1020	549	4533	317	507	867	235	1201	277	529	498	1103	1287	878	358	532	541	1674	155.527	758.7	914.227	0.32064	0.457737
	R1A_SARS2_1913-1927	DLVPNQPYPNASFDN	463	1127	818	1955	320	295	117	1854	456	2805	-202	834	2678	385	113	4736	6107	782	1008	202	3360	969	890	572	1449	1571	6620	551	798	1417	568	3825	290	664	644	2022	1851	1911	742	970	503	2059	213.986	1342.65	1556.64	0.097317	0.305861
	R1A_SARS2_1917-1931	NQPYPNASFDNFKFV	-57	525	-120	352	-107	-127	66	-55	-29	-822	-238	-152	-456	129	-83	377	567	-1	30	-3	-280	-117	-17	-13	277	-141	-239	-53	162	58	69	19	115	-86	85	411	-280	109	-59	121	121	-678	-8.70909	-10.2	-18.9091	0.395714	0.476542
	R1A_SARS2_1921-1935	PNASFDNFKFVCDNI	91	406	246	465	46	83	137	140	390	312	-254	96	1173	235	69	1391	559	681	23	166	-254	360	314	190	1703	220	3623	334	187	493	211	132	300	291	166	474	728	308	179	175	265	38	151.659	322.75	474.409	0.18563	0.389138
	R1A_SARS2_1925-1939	FDNFKFVCDNIKFAD	16	292	425	739	-54	25	165	52	228	-620	-258	92	551	104	32	453	407	676	48	344	-197	284	268	67	299	500	2088	325	138	189	136	83	68	278	279	496	1006	207	365	132	175	-992	95.6955	185.85	281.545	0.221208	0.410644
	R1A_SARS2_1929-1943	KFVCDNIKFADDLNQ	87	595	474	222	20	21	21	83	459	265	-224	231	1719	227	310	1284	793	740	51	78	-59	601	497	284	980	350	5266	539	505	598	206	247	207	642	237	766	1769	502	857	440	433	-382	331.064	372.8	703.864	0.0379023	0.210478
	R1A_SARS2_1933-1947	DNIKFADDLNQLTGY	496	728	462	981	-12	136	337	63	248	13	-137	222	2540	257	89	432	396	828	129	355	91	779	902	125	1432	735	7120	565	574	590	183	713	287	945	569	1322	2205	1163	7366	611	577	-219	873.441	428.15	1301.59	0.00424719	0.0645736
	R1A_SARS2_1937-1951	FADDLNQLTGYKKPA	95	3435	409	508	88	78	269	-22	116	-233	-165	258	77	15	150	298	-43	-52	37	156	20	413	248	81	77	512	2087	36	136	211	109	350	38	214	242	480	742	622	15514	563	1636	-189	823.664	273.7	1097.36	0.0194522	0.152712
	R1A_SARS2_1941-1955	LNQLTGYKKPASREL	197	452	501	500	41	191	215	-122	3618	1236	-264	274	1029	502	583	1176	653	992	58	535	-296	1053	891	386	1196	454	4702	196	160	-38	177	134	698	360	454	754	1188	220	525	621	326	-769	-9.62273	618.35	608.727	0.42509	0.48343
	R1A_SARS2_1945-1959	TGYKKPASRELKVTF	-42	228	198	416	-79	56	73	-649	140	-1610	-466	-139	11	-125	90	28	-58	210	187	263	-636	328	187	34	-74	182	1841	111	14	-287	74	13	62	631	37	356	602	151	-21	24	-134	-2451	110.855	-63.4	47.4545	0.256292	0.432827
	R1A_SARS2_1949-1963	KPASRELKVTFFPDL	352	2048	852	1784	-147	314	461	-590	861	-378	-648	283	4010	677	495	1188	1673	1656	221	301	-537	418	746	258	703	621	13751	886	99	579	297	386	571	1020	369	2940	2577	620	414	190	752	-1451	420.668	770.65	1191.32	0.474899	0.495363
	R1A_SARS2_1953-1967	RELKVTFFPDLNGDV	-89	1245	-172	1000	-41	-69	29	-110	-22	-1167	-887	-204	-239	-6	-82	704	-11	-16	-25	62	-211	-137	49	12	366	-74	331	-11	262	3	387	-25	-6	148	-14	-222	310	-76	-63	-32	-134	-1954	-44.5909	-5	-49.5909	0.224938	0.415168
	R1A_SARS2_1957-1971	VTFFPDLNGDVVAID	174	-225	397	122	14	160	-27	-124	512	43	-870	388	1816	-225	279	-290	24	926	-5	232	213	909	751	178	-22	387	11316	778	97	742	19	378	-69	430	-18	41	2444	34	668	83	-36	-1296	653.359	166.05	819.409	0.101712	0.311368
	R1A_SARS2_1961-1975	PDLNGDVVAIDYKHY	376	406	272	534	9	61	138	50	164	316	-304	180	1609	498	31	916	573	533	117	126	-45	375	315	94	658	218	5536	431	305	456	108	108	345	378	152	666	1113	236	289	107	391	340	241.386	330.25	571.636	0.252255	0.428514
	R1A_SARS2_1965-1979	GDVVAIDYKHYTPSF	300	1450	613	1551	61	393	244	-266	742	-533	-364	1015	5595	854	539	996	1238	1204	578	321	-153	763	2560	191	1331	334	19813	966	422	663	318	567	208	831	539	2412	3421	1140	629	537	1580	-774	914.268	826.55	1740.82	0.272773	0.440029
	R1A_SARS2_1969-1983	AIDYKHYTPSFKKGA	431	381	574	258	-46	149	181	-194	-91	160	-141	421	-260	590	395	963	42	-211	96	25	-233	508	636	181	585	511	5242	-67	23	-83	34	142	-17	795	456	905	1249	314	437	715	470	-1021	349.395	186.15	535.545	0.059204	0.256164
	R1A_SARS2_1973-1987	KHYTPSFKKGAKLLH	-82	-189	89	51	-261	26	62	-638	184	-543	-559	-46	-361	11	1	-456	-311	-60	-37	-105	-370	91	231	116	-5	177	452	-3	149	-230	44	147	-52	93	184	18	366	401	71	102	-148	-1837	161.064	-161.2	-0.136364	0.00160601	0.0367783
	R1A_SARS2_1977-1991	PSFKKGAKLLHKPIV	24	-280	127	327	-228	498	61	-646	260	-495	-761	-129	78	690	77	-198	321	338	11	24	-865	156	421	108	61	221	3862	-15	181	-201	194	67	-31	155	420	471	446	157	47	178	-39	-2060	173.868	4.95	178.818	0.156858	0.369446
	R1A_SARS2_1981-1995	KGAKLLHKPIVWHVN	2122	2026	4662	2434	427	1031	2454	264	5942	1568	54	1836	3050	2308	1263	517	2134	2923	31595	7902	703	4497	2109	2234	978	1890	10233	2516	1021	1838	1180	1762	639	8338	2189	2131	6157	1673	1772	11426	1971	-1311	-828.055	3825.6	2997.55	0.425093	0.48343
	R1A_SARS2_1985-1999	LLHKPIVWHVNNATN	2498	1597	12650	3272	448	624	1441	-33	2868	227	271	969	3580	521	691	1099	1090	5628	4128	1275	268	3097	16437	972	2006	4916	14275	1042	1852	2250	1765	3476	1391	1547	3523	1314	2221	44449	3217	2871	1116	36614	4604.12	2242.2	6846.32	0.0200595	0.153548
	R1A_SARS2_1989-2003	PIVWHVNNATNKATY	537	1375	3438	1917	447	586	1846	704	1648	1675	7	1167	5088	644	1022	4418	868	5107	15696	16055	810	3341	5613	2243	1314	5194	9487	467	1192	2090	2185	638	520	2484	1176	1983	3019	8968	1650	5067	1219	3609	-290.932	3212.25	2921.32	0.147977	0.360091
	R1A_SARS2_1993-2007	HVNNATNKATYKPNT	82	23	209	301	5	93	64	-261	290	723	-212	103	71	121	102	1434	134	219	6	180	-236	201	3024	82	179	93	821	-7	320	-26	155	135	66	67	543	153	411	3372	172	352	5	545	289.605	184.35	473.955	0.139392	0.351971
	R1A_SARS2_1997-2011	ATNKATYKPNTWCIR	258	600	404	951	66	210	163	217	147	-193	-467	1451	-75	453	377	752	109	116	183	130	-44	253	691	117	-13	537	4210	55	129	-121	84	300	105	758	585	877	1001	534	418	2594	323	-236	305.445	292.6	598.045	0.268612	0.435893
	R1A_SARS2_2001-2015	ATYKPNTWCIRCLWS	1925	2589	2030	3718	406	184	1532	-176	2125	-134	-354	20832	3590	2615	1235	2732	3197	1969	1176	402	1723	6384	3193	1824	8393	2553	20427	1787	1642	1324	2340	3843	907	3597	5336	2782	4632	4168	2358	3542	2188	2577	1398.53	2579.65	3978.18	0.00865826	0.0997598
	R1A_SARS2_2005-2019	PNTWCIRCLWSTKPV	455	30015	402	632	1881	296	413	-111	8732	7900	-601	2126	-553	2418	1529	-476	145	13195	266	539	-663	888	7409	783	5347	4201	-1983	250	417	400	658	1370	1764	543	9588	616	4236	540	1231	2076	453	495	-1613.83	3460.15	1846.32	0.294094	0.446276
	R1A_SARS2_2009-2023	CIRCLWSTKPVETSN	439	894	1140	1287	55	406	-196	210	513	671	-182	1348	84	301	329	1013	82	710	109	194	-80	833	4341	288	588	1208	4686	434	462	140	370	749	275	504	1053	1536	1398	1874	2376	1082	753	80	663.741	470.35	1134.09	0.0200595	0.153548
	R1A_SARS2_2013-2027	LWSTKPVETSNSFDV	240	378	551	590	-8	133	313	27	952	599	-1	1038	1645	702	201	1267	937	1164	2088	1002	95	836	1528	840	1010	750	5684	547	270	511	88	426	199	402	1507	861	1278	2686	704	1941	250	578	354.145	690.9	1045.05	0.221208	0.410644
	R1A_SARS2_2017-2031	KPVETSNSFDVLKSE	162	73	318	182	93	63	86	-143	426	123	-214	208	498	78	62	259	141	521	3465	1206	-232	328	138	254	193	141	1704	178	90	229	151	270	15	142	83	217	183	1307	191	970	-4	-615	-110.668	380.35	269.682	0.439944	0.489329
	R1A_SARS2_2021-2035	TSNSFDVLKSEDAQG	-4	262	84	208	-93	26	55	-1	187	18	-239	49	360	19	55	525	288	245	46	11	-161	140	149	25	239	201	1697	99	105	359	61	28	79	101	82	223	186	99	83	52	55	193	81.0864	105.05	186.136	0.0972718	0.305861
	R1A_SARS2_2025-2039	FDVLKSEDAQGMDNL	222	266	461	841	-55	129	98	257	375	-72	13	681	349	212	163	562	118	335	280	-47	166	279	326	121	450	375	3355	382	256	500	143	148	119	339	319	538	563	459	259	246	245	-144	169.873	259.4	429.273	0.145077	0.358567
	R1A_SARS2_2029-2043	KSEDAQGMDNLACED	93	14	87	267	-48	-26	77	76	130	291	-32	145	498	159	57	547	228	265	-18	-45	-113	133	125	152	289	147	2009	205	232	208	69	51	-3	130	34	180	557	177	81	46	87	-98	75.2955	138.25	213.545	0.338861	0.463849
	R1A_SARS2_2033-2047	AQGMDNLACEDLKPV	28	1149	210	167	-53	0	103	143	474	-177	-94	125	615	188	32	442	422	1029	14	40	-67	265	135	6	559	312	1437	128	177	393	141	200	168	74	495	211	434	132	41	114	8	-244	-10.1682	242.85	232.682	0.338873	0.463849
	R1A_SARS2_2037-2051	DNLACEDLKPVSEEV	-39	724	270	343	-87	83	84	-44	659	-14	-153	685	1010	403	44	701	437	967	67	-10	-94	392	527	230	830	198	3245	375	650	600	113	229	30	305	235	548	763	325	99	221	180	1082	197.273	306.5	503.773	0.131207	0.342218
	R1A_SARS2_2041-2055	CEDLKPVSEEVVENP	165	145	245	404	-77	72	76	531	394	-93	3	380	1116	257	72	356	406	550	45	10	13	289	214	-11	453	236	2506	208	199	492	97	142	-10	215	143	332	708	243	136	87	143	40	59.65	252.85	312.5	0.474897	0.495363
	R1A_SARS2_2045-2059	KPVSEEVVENPTIQK	63	81	59	48	23	-51	3	96	-73	81	-84	7	35	-47	3	202	116	37	-34	-13	17	172	13	41	77	40	430	51	7	25	9	31	-33	21	19	91	61	40	71	53	-18	26	28.9455	27.6	56.5455	0.188998	0.392245
	R1A_SARS2_2049-2063	EEVVENPTIQKDVLE	33	101	64	163	-16	8	24	-202	19	1	33	100	221	7	16	114	52	76	-4	3	67	37	26	24	73	10	535	4	29	124	26	32	129	74	77	5	69	-45	81	72	-91	-985	-23.6955	40.65	16.9545	0.343475	0.465672
	R1A_SARS2_2053-2067	ENPTIQKDVLECNVK	18	112	23	225	-92	14	26	-51	137	-16	-224	15	478	87	-17	291	197	123	4	-32	-157	41	99	51	118	56	880	35	10	53	41	59	156	140	44	142	75	96	-34	58	19	-365	7.6	65.9	73.5	0.236446	0.419208
	R1A_SARS2_2057-2071	IQKDVLECNVKTTEV	135	468	380	464	-89	101	90	-133	190	35	-271	267	1929	561	97	482	313	1876	1426	134	-232	440	530	180	902	297	7232	342	284	319	224	206	176	660	207	939	1507	606	167	434	326	-689	261.659	422.75	684.409	0.136645	0.347852
	R1A_SARS2_2061-2075	VLECNVKTTEVVGDI	-14	71	138	161	-33	21	51	21	336	135	-240	171	1052	172	32	473	525	635	284	93	-173	137	97	66	71	34	2397	96	52	136	67	66	64	129	65	287	461	169	94	-15	69	-264	-17.6091	204.2	186.591	0.189008	0.392245
	R1A_SARS2_2065-2079	NVKTTEVVGDIILKP	-8	509	298	473	16	18	121	-165	929	-157	-242	115	2374	223	166	597	735	2991	1249	239	-283	275	276	163	705	161	4470	2662	296	331	181	201	774	246	100	735	1112	197	177	287	339	-730	52.0864	524.05	576.136	0.31614	0.457737
	R1A_SARS2_2069-2083	TEVVGDIILKPANNS	10	507	142	472	-21	79	145	-147	1080	8	-634	34	738	166	31	709	615	675	46	143	-407	153	206	74	222	252	2641	606	42	100	121	135	178	178	145	398	815	312	81	158	-6	-606	23.6455	239.9	263.545	0.343481	0.465672
	R1A_SARS2_2073-2087	GDIILKPANNSLKIT	82	676	223	539	-150	73	462	-640	1151	-158	-252	41	1755	466	284	114	1309	988	-6	4943	-555	225	11328	162	182	238	13557	378	122	153	1852	310	1409	171	459	600	2108	8236	220	234	154	-2504	1179.5	595	1774.5	0.178988	0.385572
	R1A_SARS2_2077-2091	LKPANNSLKITEEVG	215	557	169	314	-155	123	351	-155	684	-191	-666	109	1007	360	124	94	1027	658	65	1613	-197	257	2984	38	266	311	3154	108	33	230	526	122	46	18	99	302	408	9517	100	9	14	-1396	455.259	315.15	770.409	0.252255	0.428514
	R1A_SARS2_2081-2095	NNSLKITEEVGHTDL	228	-87	165	152	-211	29	103	-262	52	-35	-525	178	699	268	62	-17	2594	521	16	2156	-475	158	19835	143	998	323	5107	63	175	109	1637	55	93	66	196	227	609	238	177	146	7	-747	1020.25	304.3	1324.55	0.11096	0.322479
	R1A_SARS2_2085-2099	KITEEVGHTDLMAAY	124	-28	436	398	-144	87	4	-80	353	-199	-180	975	692	224	8	-77	315	270	62	-43	-243	147	321	47	548	206	3737	62	212	675	181	174	13	193	187	394	377	380	77	138	63	-622	170.468	159.85	330.318	0.145077	0.358567
	R1A_SARS2_2089-2103	EVGHTDLMAAYVDNS	273	326	510	386	-30	105	64	113	427	277	-368	560	1046	341	102	619	462	622	86	0	-329	524	348	90	180	209	3431	64	149	432	110	54	212	318	271	432	738	388	179	367	137	687	112.632	296.05	408.682	0.459876	0.493399
	R1A_SARS2_2093-2107	TDLMAAYVDNSSLTI	112	-242	87	-103	12	58	-33	-312	-50	71	-702	126	-515	-345	97	-327	-35	307	7	-41	-503	-258	26	30	-154	140	-842	141	72	150	-16	93	-59	-15	-64	-69	-286	-145	-98	64	-64	-1809	-75.2364	-91.4	-166.636	0.395718	0.476542
	R1A_SARS2_2097-2111	AAYVDNSSLTIKKPN	165	391	232	828	-31	143	195	-179	780	-194	-780	328	1212	6910	171	807	676	496	84	405	-370	433	626	89	418	747	5732	288	279	252	209	368	289	582	263	871	1538	423	249	416	282	-1228	-52.1318	631.95	579.818	0.252263	0.428514
	R1A_SARS2_2101-2115	DNSSLTIKKPNELSR	60	333	80	213	-51	58	100	-487	354	-275	-491	253	561	2781	108	791	344	459	52	700	-386	219	314	72	498	502	2475	471	414	206	155	198	493	301	413	718	613	387	7603	434	149	-1425	376.668	297.15	673.818	0.0607107	0.256164
	R1A_SARS2_2105-2119	LTIKKPNELSRVLGL	333	1268	834	1150	171	259	858	-325	1372	-744	-619	172	3655	565	381	1035	2668	3899	188	1005	-196	1236	1364	167	842	672	7063	470	461	844	428	846	907	536	1058	1582	1810	640	17227	710	676	-2826	753.614	906.25	1659.86	0.260372	0.433482
	R1A_SARS2_2109-2123	KPNELSRVLGLKTLA	22	1276	468	661	163	220	399	-581	846	-197	-502	214	3125	412	518	1486	1759	2120	47	533	-382	706	4168	622	7541	335	10023	444	1644	640	348	353	1530	564	478	1312	1714	526	709	667	416	-1465	845.686	649.45	1495.14	0.0773806	0.280042
	R1A_SARS2_2113-2127	LSRVLGLKTLATHGL	729	3848	4660	4336	689	1155	1971	-180	3435	-537	-371	1515	11313	1580	976	3429	4414	17769	532	2578	300	1532	9077	198	3260	2421	21445	2470	1086	3516	743	1846	558	3866	1777	5178	5867	1961	2485	1058	1378	-1584	9.67727	3192.05	3201.73	0.454885	0.491389
	R1A_SARS2_2117-2131	LGLKTLATHGLAAVN	597	1009	544	721	-49	371	442	-633	5409	919	-822	161	2350	7752	284	1004	1303	2154	196	606	-670	1356	40045	1078	4657	934	9492	756	682	399	523	502	468	826	290	838	2936	329	214	329	339	-1616	1725.33	1215.9	2941.23	0.42509	0.48343
	R1A_SARS2_2121-2135	TLATHGLAAVNSVPW	480	439	576	1104	137	199	329	14	680	783	-367	241	2812	617	434	1357	1679	1213	152	672	890	745	640	4653	2047	2905	5976	491	544	593	671	1398	611	336	1346	487	1538	22850	725	578	369	-804	1576.5	677.55	2254.05	0.0286238	0.185416
	R1A_SARS2_2125-2139	HGLAAVNSVPWDTIA	609	831	836	791	9	249	398	363	980	1131	-633	1602	1430	1002	768	2673	1237	1121	663	366	352	1116	886	7622	4332	2093	6840	780	400	806	588	1241	294	522	470	415	559	2235	825	1099	434	1365	782.064	821.3	1603.36	0.236455	0.419208
	R1A_SARS2_2129-2143	AVNSVPWDTIANYAK	406	-1	552	15	25	197	-7	-20	1028	622	7	477	343	1	484	13	774	418	271	394	1219	300	584	957	18	739	5802	257	-1	467	-3	149	8	410	263	594	1057	346	200	397	262	868	377.005	299.95	676.955	0.103967	0.316489
	R1A_SARS2_2133-2147	VPWDTIANYAKPFLN	727	1605	956	1438	245	354	3960	-125	5984	229	-794	1132	3238	1127	1372	2812	1815	1450	802	455	1591	1978	1591	1107	4363	3194	11960	1382	1621	1510	1270	884	2176	1035	792	1802	1966	1107	1150	706	6851	726	868.264	1439.1	2307.36	0.0548733	0.248911
	R1A_SARS2_2137-2151	TIANYAKPFLNKVVS	226	378	116	748	150	293	3204	-137	631	-404	-331	1	212	170	213	545	1113	248	136	330	504	737	551	234	256	25392	2892	3830	567	1465	228	210	300	240	696	1065	703	699	82	981	898	53	1543.49	392.1	1935.59	0.00568652	0.0796545
	R1A_SARS2_2141-2155	YAKPFLNKVVSTTTN	1801	2227	773	1710	515	841	4926	1529	2575	1329	974	286	1627	2095	890	1853	6263	428	2204	1481	3590	7071	9061	444	2652	28457	12579	16173	12562	18496	707	1195	1160	2747	3012	2501	8442	1777	681	18299	29678	7148	6748.74	1816.35	8565.09	0.00101749	0.0271283
	R1A_SARS2_2145-2159	FLNKVVSTTTNIVTR	49	71	84	332	-59	13	129	-115	99	595	-88	8	17	52	17	202	205	330	45	354	-54	79	150	20	56	73	389	45	87	74	44	60	46	69	39	75	207	131	51	49	9	-252	-51.2273	117	65.7727	0.405444	0.478962
	R1A_SARS2_2149-2163	VVSTTTNIVTRCLNR	672	4022	2670	4085	527	925	3607	484	2612	-193	40	3705	9217	4311	483	3946	3129	6051	1156	3120	867	3344	5166	946	7489	4087	8513	2798	3457	3141	2089	1823	3576	2766	2022	5906	4388	5459	3791	5300	4035	8575	1341.46	2728.45	4069.91	0.0240226	0.16635
	R1A_SARS2_2153-2167	TTNIVTRCLNRVCTN	2157	4603	7778	13048	3445	4453	8490	4159	10629	9742	1257	8209	20121	20319	1852	5158	13607	15441	7825	5948	14499	30815	32331	32748	34218	34953	36625	41838	34918	12856	26472	15324	7617	19114	27697	27341	10447	22700	30893	38013	27448	16590	17745.1	8412.05	26157.1	1.16735e-06	0.000247792
	R1A_SARS2_2157-2171	VTRCLNRVCTNYMPY	9263	12945	30559	25370	13897	11968	12789	20527	20123	10270	11008	29116	15673	25685	12685	14363	20050	34350	26851	13032	38947	42062	33642	40444	38581	38117	34504	36693	38274	41728	41978	40781	21661	23790	36961	34515	36321	36756	34530	33726	29481	27857	16989.7	18526.2	35515.9	2.21537e-07	7.64165e-05
	R1A_SARS2_2161-2175	LNRVCTNYMPYFFTL	825	3703	1851	4068	134	834	1171	-256	2397	-209	-717	1006	11577	1899	755	3707	4181	4938	1290	1478	-227	2719	4122	663	1959	1281	35992	2485	386	2694	651	1205	1838	1569	778	4586	5038	1085	1056	621	1913	-400	1041.76	2231.6	3273.36	0.484933	0.496596
	R1A_SARS2_2165-2179	CTNYMPYFFTLLLQL	-109	-565	-129	55	-67	-85	-98	-223	-206	-283	-544	-150	-537	-246	-103	-381	560	-82	42	-66	-428	-282	-133	-35	-20	-175	-1328	-68	25	-74	1	-31	-29	22	121	668	-279	406	-314	115	329	-1759	12.3045	-160.85	-148.545	0.0703375	0.269578
	R1A_SARS2_2169-2183	MPYFFTLLLQLCTFT	-15	-377	81	-296	-64	13	-123	-95	162	-248	-1848	-23	418	-225	26	-232	589	170	17	-5	-83	31	107	26	-103	217	2240	198	-68	-149	19	15	-28	73	47	238	109	18	43	43	88	137	250.023	-103.75	146.273	0.0151546	0.134112
	R1A_SARS2_2173-2187	FTLLLQLCTFTRSTN	-54	296	34	170	322	4	16	-36	124	-577	-367	-27	22	-68	-5	103	106	235	28	331	-119	74	80	64	152	56	273	105	65	83	30	36	80	32	30	79	34	55	-3	20	-6	-545	-2.16818	32.85	30.6818	0.362185	0.468882
	R1A_SARS2_2177-2191	LQLCTFTRSTNSRIK	823	-68	1040	6362	76	547	723	-207	26176	-1032	-533	120	2926	587	102	195	1220	2471	490	1346	-110	359	1460	527	268	3666	1700	3190	1126	399	537	624	309	335	1320	828	436	1107	304	2231	1	-1748	-1310.52	2168.2	857.682	0.386054	0.474634
	R1A_SARS2_2181-2195	TFTRSTNSRIKASMP	1900	1182	4043	10004	346	697	687	77	19640	-497	355	541	2225	826	392	1968	1592	1848	648	1109	1301	653	1881	490	691	4329	11018	2843	656	1487	1116	425	943	1350	2366	3603	1959	2139	2037	4520	731	5583	-110.014	2479.15	2369.14	0.0577415	0.25152
	R1A_SARS2_2185-2199	STNSRIKASMPTTIA	126	299	1342	272	39	133	180	36	134	177	-415	290	854	83	82	370	271	2095	48	13	-250	70	2064	70	224	233	699	100	140	150	167	2746	436	86	214	98	172	273	217	73	-89	2336	143.505	321.45	464.955	0.37645	0.472087
	R1A_SARS2_2189-2203	RIKASMPTTIAKNTV	9	248	946	161	50	20	96	17	184	-415	-190	-61	38	73	24	304	237	532	62	299	-135	-25	1875	85	224	193	183	28	175	83	89	1342	241	65	299	177	0	99	176	54	-24	154	111.845	131.7	243.545	0.264467	0.435893
	R1A_SARS2_2193-2207	SMPTTIAKNTVKSVG	53	-173	-48	-198	-252	-63	-10	-407	2545	-296	-504	-173	69	-24	3	79	-208	485	396	95	-316	-65	122	571	25	76	362	119	-94	-85	78	157	-39	-55	-32	-152	-35	244	-30	155	-187	-1792	-112.677	68.45	-44.2273	0.206529	0.39954
	R1A_SARS2_2197-2211	TIAKNTVKSVGKFCL	1794	2283	11021	2665	-119	404	12161	-787	6552	7110	-1064	383	5987	2630	652	1741	13657	18357	49688	7192	484	25514	5267	55822	1604	710	14866	695	1446	8560	4205	818	7252	733	604	2542	2392	2194	1073	51860	2098	-1700	1477.33	7115.35	8592.68	0.454885	0.491389
	R1A_SARS2_2201-2215	NTVKSVGKFCLEASF	-103	452	-126	313	-17	-147	372	-190	191	-1406	-634	-248	726	115	-143	180	-20	685	63	717	-103	2778	327	-51	95	-65	1110	-70	133	-209	112	4	-27	173	-32	-276	208	-57	49	20	-112	-1526	73.7727	39	112.773	0.43003	0.486164
	R1A_SARS2_2205-2219	SVGKFCLEASFNYLK	-19	-492	58	-29	-74	18	-52	-502	283	-356	-1534	-11	764	-207	130	-450	266	148	84	-110	-858	-63	240	15	-138	137	2154	156	-82	-8	7	50	-109	87	55	213	94	73	-43	46	-24	-853	156.477	-104.25	52.2273	0.192462	0.392245
	R1A_SARS2_2209-2223	FCLEASFNYLKSPNF	453	1865	1005	2295	192	373	182	184	766	-694	-207	640	882	940	623	1615	2004	473	408	555	-11	1279	888	207	783	570	8664	520	518	432	175	292	331	948	409	1811	2818	1404	417	400	670	-1198	287.164	727.7	1014.86	0.474899	0.495363
	R1A_SARS2_2213-2227	ASFNYLKSPNFSKLI	804	3978	2532	3872	726	543	1689	3294	3419	1125	4775	911	9542	5492	1004	5207	4490	3149	1353	2947	329	2271	2313	1237	5118	1723	27496	2227	1399	35036	1466	2547	1611	2853	1333	6376	6774	2972	1689	1388	3023	1092	2060.72	3042.6	5103.32	0.479914	0.496596
	R1A_SARS2_2217-2231	YLKSPNFSKLINIII	-2	290	110	154	45	21	99	-35	81	-288	-247	103	-27	-38	10	394	203	115	71	164	-67	47	41	24	184	0	520	48	94	157	63	38	332	137	78	270	175	115	45	19	41	-860	7.07727	61.15	68.2273	0.311659	0.454468
	R1A_SARS2_2221-2235	PNFSKLINIIIWFLL	61	252	114	362	136	14	107	-108	264	-153	-497	1084	750	329	12	483	518	205	73	92	6	150	89	144	352	100	3256	371	185	151	109	61	517	188	58	507	471	56	119	80	100	-821	79.1455	204.9	284.045	0.469885	0.495363
	R1A_SARS2_2225-2239	KLINIIIWFLLLSVC	20	75	75	105	-13	102	22	-350	80	79	43	109	142	117	-140	174	-71	77	-24	55	36	-8	40	9	29	79	226	19	16	100	10	11	26	13	-9	-71	59	-78	31	51	-162	-825	-51.9409	33.85	-18.0909	0.0286087	0.185416
	R1A_SARS2_2229-2243	IIIWFLLLSVCLGSL	26	-178	105	-148	-40	40	22	-98	441	-492	-678	73	1577	-121	24	-28	347	966	309	81	-236	213	407	194	-75	82	3322	408	-39	281	-21	37	-22	306	51	488	769	165	70	226	101	-1091	144.782	111.4	256.182	0.0889321	0.295139
	R1A_SARS2_2233-2247	FLLLSVCLGSLIYST	182	-252	241	-83	-30	33	-83	40	538	-624	-585	174	2102	-105	170	-241	502	560	83	486	67	269	316	26	-269	208	3782	479	41	472	5	231	-152	466	84	570	1307	127	193	78	159	-873	189.418	155.4	344.818	0.159912	0.369446
	R1A_SARS2_2237-2251	SVCLGSLIYSTAALG	74	1037	406	849	29	214	200	-188	566	-168	-85	225	3206	809	458	2083	1651	958	120	419	1244	602	657	284	936	504	9742	1004	596	1142	256	408	909	393	214	1340	3293	654	386	367	706	148	528.895	643.15	1172.05	0.059204	0.256164
	R1A_SARS2_2241-2255	GSLIYSTAALGVLMS	235	490	301	752	411	39	340	92	410	155	-94	165	1572	414	218	715	637	1468	139	455	878	287	154	20	390	130	2408	399	266	1757	133	234	588	330	100	14657	802	189	140	101	308	-63	654.664	445.7	1100.36	0.31168	0.454468
	R1A_SARS2_2245-2259	YSTAALGVLMSNLGM	357	613	792	865	7771	240	304	-392	778	-323	-801	167	1598	1923	807	1889	1222	1918	152	391	-339	873	759	202	523	923	4095	461	508	497	604	326	373	697	498	45569	1082	972	220	207	127	-1190	1622.22	1013.55	2635.77	0.348136	0.465672
	R1A_SARS2_2249-2263	ALGVLMSNLGMPSYC	86	30397	489	862	37943	449	354	-368	594	-35	-940	161	1033	358	384	1328	828	855	634	562	-734	649	1067	486	1059	260	6352	315	362	234	312	371	932	131	165	279	907	452	82	374	74	68	-3153.38	3798.7	645.318	0.159922	0.369446
	R1A_SARS2_2253-2267	LMSNLGMPSYCTGYR	344	113	509	498	-63	150	189	-305	590	-305	-856	334	357	575	764	1031	1535	417	87	179	-224	1017	1256	605	2568	880	6042	248	566	401	560	818	368	345	492	707	1182	583	811	1166	816	-1002	611.259	307.15	918.409	0.00365657	0.0602603
	R1A_SARS2_2257-2271	LGMPSYCTGYREGYL	352	2844	1333	1125	552	418	593	-59	1041	91	-518	827	4493	1302	593	1829	1564	1876	194	457	167	3477	1676	1049	4079	1537	18498	1449	1262	1439	400	1122	645	1459	1227	2080	3664	1659	837	1053	1001	1778	1298.2	1045.35	2343.55	0.0166619	0.138938
	R1A_SARS2_2261-2275	SYCTGYREGYLNSTN	795	567	915	1594	-11	253	197	-166	383	-113	-346	463	434	507	87	1242	282	200	58	106	90	811	1157	414	1156	970	4580	792	792	709	743	241	396	352	1509	594	500	1147	4212	693	807	863	697.105	372.35	1069.45	0.00110662	0.0280274
	R1A_SARS2_2265-2279	GYREGYLNSTNVTIA	49	155	87	235	89	48	489	69	194	-134	-196	-7	168	306	43	299	172	239	44	337	-137	105	151	51	190	118	732	92	171	297	110	77	68	23	57	163	125	95	-11	63	7	-172	-26.3455	134.3	107.955	0.2138	0.404789
	R1A_SARS2_2269-2283	GYLNSTNVTIATYCT	114	-589	256	-308	29	84	-103	-15	1474	-370	-1113	185	2384	-264	89	-285	2444	1514	401	337	-164	486	725	124	-160	239	3800	483	39	530	20	297	-36	322	413	2147	2271	1149	368	407	1085	-1228	292.118	313.2	605.318	0.044571	0.227766
	R1A_SARS2_2273-2287	STNVTIATYCTGSIP	382	2267	958	1548	335	375	415	461	2589	-198	-287	646	8205	1140	832	2608	3959	4242	793	1563	40	1102	1118	276	1012	546	13581	1103	455	1578	533	660	1562	803	573	2107	2359	1703	317	395	1297	-947	-179.241	1641.65	1462.41	0.32064	0.457737
	R1A_SARS2_2277-2291	TIATYCTGSIPCSVC	24010	6168	4172	5064	714	733	2407	-223	6498	348	-449	2395	11038	3540	1039	3350	6178	25951	13701	978	2009	23160	6394	1828	3332	1815	27729	2066	1068	6009	1067	1421	8718	1078	1066	3400	6230	33005	1071	1349	3529	1987	452.627	5880.6	6333.23	0.405456	0.478962
	R1A_SARS2_2281-2295	YCTGSIPCSVCLSGL	1804	6504	1685	4115	759	627	1517	279	2349	-56	-28	1308	20641	5393	1007	3148	6061	3967	1820	993	1345	5199	3282	53	2388	1419	25038	3223	1002	2300	545	2237	657	2227	1659	5346	7286	1506	1143	619	2995	-534	29.6682	3194.65	3224.32	0.494977	0.496596
	R1A_SARS2_2285-2299	SIPCSVCLSGLDSLD	37	776	282	890	-52	24	242	548	684	-83	-736	272	2086	575	180	1349	1008	1276	1767	101	3436	1209	527	599	2033	324	7540	822	441	644	293	297	667	430	287	1003	1129	528	3557	911	710	-1079	634.518	561.3	1195.82	0.0548877	0.248911
	R1A_SARS2_2289-2303	SVCLSGLDSLDTYPS	168	628	783	850	-32	134	218	117	732	-300	-474	553	3701	795	299	736	1857	1001	408	221	-346	545	677	165	1155	394	5545	707	429	505	159	349	308	204	353	1014	1366	665	143	439	522	-744	41.7955	619.75	661.545	0.484933	0.496596
	R1A_SARS2_2293-2307	SGLDSLDTYPSLETI	450	480	614	569	44	167	269	1016	607	605	-310	369	2038	703	244	1374	944	1474	332	327	-62	1289	647	408	2076	512	8311	631	573	961	249	340	1621	493	252	964	2122	1679	320	252	566	245	495.518	615.8	1111.32	0.206529	0.39954
	R1A_SARS2_2297-2311	SLDTYPSLETIQITI	-4	58	119	249	-76	19	43	67	160	261	-84	116	332	16	27	141	160	237	2	73	37	123	69	21	128	117	545	53	88	72	35	34	172	78	6	161	236	94	134	-9	74	-354	-8.8	95.8	87	0.464879	0.493399
	R1A_SARS2_2301-2315	YPSLETIQITISSFK	14	76	49	131	-47	70	72	-23	228	111	-35	128	429	183	85	1105	196	361	128	90	-52	39	118	447	260	120	1319	164	196	234	45	82	430	128	72	215	138	105	41	120	90	5	28.6318	167.55	196.182	0.264409	0.435893
	R1A_SARS2_2305-2319	ETIQITISSFKWDLT	-111	-357	-138	193	-153	-55	-40	104	480	-910	-605	-163	258	-131	-144	-138	321	2517	759	64	150	994	166	-54	-83	-238	2399	-102	20	43	28	21	-83	340	228	759	864	456	319	570	408	-280	227.223	87.55	314.773	0.0247294	0.170634
	R1A_SARS2_2309-2323	ITISSFKWDLTAFGL	265	1382	311	1001	597	134	303	-41	445	-102	-119	632	465	857	1168	1528	565	1268	732	93	-45	2216	806	6134	1050	322	3349	287	416	934	427	291	1645	599	411	838	1141	717	644	293	401	-610	437.891	574.2	1012.09	0.206539	0.39954
	R1A_SARS2_2313-2327	SFKWDLTAFGLVAEW	138	-417	318	-264	21	126	-172	45	450	-669	-1016	146	1546	-167	110	13	723	510	99	89	320	87	424	241	-87	819	5415	420	-26	568	-9	143	-92	404	228	828	1113	306	330	212	303	46	463.686	81.45	545.136	0.0156492	0.134112
	R1A_SARS2_2317-2331	DLTAFGLVAEWFLAY	174	257	383	193	3	230	1	-228	-119	-396	-301	1140	-856	-225	301	151	452	270	160	0	-199	-60	-10	232	-92	482	-114	690	104	961	164	527	7	48	321	1792	-340	655	147	256	552	-1780	117.909	79.5	197.409	0.178988	0.385572
	R1A_SARS2_2321-2335	FGLVAEWFLAYILFT	61	279	171	693	-34	61	84	-158	-63	-745	-594	-17	1116	167	163	21	-88	208	-37	111	-852	30	300	1	256	66	4910	446	440	-12	83	-33	134	226	-72	-178	704	-52	29	143	-240	-1842	134.005	69.95	203.955	0.415244	0.481562
	R1A_SARS2_2325-2339	AEWFLAYILFTRFFY	-110	-126	-154	-2	-70	-89	13	-227	132	-544	-432	-90	230	-68	-90	86	103	547	68	119	-365	38	94	8	44	-118	1681	-23	13	5	32	42	-22	329	49	380	561	154	-1	38	222	-1571	107.473	-35.2	72.2727	0.0534819	0.248523
	R1A_SARS2_2329-2343	LAYILFTRFFYVLGL	54	265	114	224	26	63	52	95	174	-43	-268	79	716	176	70	590	410	189	16	224	-51	100	207	39	149	28	2850	177	-6	244	26	74	250	127	84	339	526	68	70	78	172	-413	72.2455	161.3	233.545	0.415237	0.481562
	R1A_SARS2_2333-2347	LFTRFFYVLGLAAIM	93	79	69	729	19	47	46	40	296	-707	-273	-36	210	-22	86	83	621	427	150	196	-254	117	423	84	313	110	2180	191	72	117	67	44	128	127	107	778	392	172	-55	102	259	-1020	94.8045	107.65	202.455	0.136635	0.347852
	R1A_SARS2_2337-2351	FFYVLGLAAIMQLFF	26	-240	148	113	41	34	-47	-55	72	59	-419	48	166	-156	-25	-59	242	155	25	39	42	90	68	10	-44	200	1073	120	46	283	17	118	-4	145	16	223	503	147	129	46	138	-61	141.877	8.35	150.227	0.0286188	0.185416
	R1A_SARS2_2341-2355	LGLAAIMQLFFSYFA	-93	272	-168	724	-81	-50	50	-364	-19	-582	-52	-196	-292	3	-68	232	-51	-37	-4	-37	-228	-260	-100	-5	197	-78	-993	20	98	-1	63	-27	243	1	-90	-161	-284	-82	-150	-58	-184	-1984	-144.032	-40.65	-184.682	0.285469	0.441701
	R1A_SARS2_2345-2359	AIMQLFFSYFAVHFI	194	639	517	930	133	135	517	81	283	-303	-483	139	1436	780	241	787	621	1593	263	377	-378	153	334	170	2	243	8207	261	146	614	163	262	460	638	224	1738	1752	584	287	156	720	-1683	240.227	444	684.227	0.405452	0.478962
	R1A_SARS2_2349-2363	LFFSYFAVHFISNSW	152	454	297	1115	150	185	156	4	251	-868	-448	177	320	148	238	735	189	463	139	448	-479	-173	241	21	172	307	4095	311	234	239	125	181	131	426	202	891	1028	358	252	243	500	-1860	123.159	215.25	338.409	0.366933	0.468882
	R1A_SARS2_2353-2367	YFAVHFISNSWLMWL	392	1235	620	1437	162	188	406	69	751	13	-233	15814	2181	799	287	2060	661	1670	220	565	81	833	723	206	1116	470	9699	877	528	821	453	656	422	598	376	1754	2606	778	861	607	917	121	-305.623	1464.85	1159.23	0.236455	0.419208
	R1A_SARS2_2357-2371	HFISNSWLMWLIINL	-6	403	-75	433	-37	-44	169	72	480	-143	-294	-228	1155	298	-68	477	396	591	49	137	-237	122	302	210	543	69	3621	118	66	-96	94	-4	358	430	155	703	625	201	205	157	150	-198	156.932	188.25	345.182	0.24429	0.423974
	R1A_SARS2_2361-2375	NSWLMWLIINLVQMA	28	38	64	106	-23	8	37	1	61	73	26	26	49	85	40	141	114	71	3	96	47	23	54	19	18	20	608	18	20	31	24	-27	-8	29	21	77	99	45	70	37	10	-34	2.39091	52.2	54.5909	0.0507896	0.243
	R1A_SARS2_2365-2379	MWLIINLVQMAPISA	-59	58	60	27	-49	-2	63	32	-17	-277	-203	2	215	34	-5	430	101	82	15	-3	-371	191	101	6	159	85	1470	103	7	46	12	14	20	87	3	135	209	18	42	66	105	-54	86.3455	25.2	111.545	0.0411241	0.220997
	R1A_SARS2_2369-2383	INLVQMAPISAMVRM	18	426	182	305	242	92	93	-81	533	-160	-146	-38	154	253	114	276	305	1185	-4	59	-109	90	69	13	273	560	355	75	70	197	99	62	371	118	5305	398	1273	128	-19	84	-58	-112	229.691	190.4	420.091	0.474898	0.495363
	R1A_SARS2_2373-2387	QMAPISAMVRMYIFF	139	1054	407	933	235	197	481	-413	1232	23	-790	137	3506	1022	156	2707	1539	1664	187	907	-465	317	572	307	933	503	11312	565	84	1210	241	186	1900	675	2175	1750	2396	797	395	324	579	-1761	369.986	766.15	1136.14	0.307234	0.454468
	R1A_SARS2_2377-2391	ISAMVRMYIFFASFY	34	300	190	594	10	33	86	74	249	7	-79	239	130	214	92	219	284	276	62	211	65	5	84	27	132	65	239	173	111	160	37	54	109	133	98	523	443	4183	214	125	36	-135	151.523	161.25	312.773	0.302808	0.449763
	R1A_SARS2_2381-2395	VRMYIFFASFYYVWK	121	881	265	1226	94	179	218	-112	643	-441	-583	379	908	514	194	1052	727	773	177	405	-212	575	569	178	283	550	8788	598	381	574	298	331	534	1011	302	1314	2699	835	504	219	717	-1302	516.545	381	897.545	0.125921	0.336868
	R1A_SARS2_2385-2399	IFFASFYYVWKSYVH	263	1355	1299	1619	77	278	421	-261	303	-441	-785	797	2648	1402	256	1565	1083	704	222	831	-536	493	1555	198	279	785	13254	643	135	836	131	189	532	1426	517	2863	3125	860	735	456	1092	-2426	551.927	681.8	1233.73	0.395722	0.476542
	R1A_SARS2_2389-2403	SFYYVWKSYVHVVDG	596	2292	2176	1775	145	430	451	-120	1135	-406	-295	4774	3998	942	972	2141	737	2140	222	461	-59	1474	1623	656	1250	1265	22499	5629	441	1783	356	815	915	1148	652	2480	4810	1608	1420	543	1375	-961	1122.7	1228.3	2351	0.185649	0.389138
	R1A_SARS2_2393-2407	VWKSYVHVVDGCNSS	863	2166	1313	2393	42	252	1477	-281	959	-156	-599	9809	3572	2211	435	1252	1135	2345	7046	440	-1	2376	4097	810	2114	1824	23660	34642	417	1084	396	711	305	1365	861	3206	3576	2160	807	997	1563	926	2161.57	1833.7	3995.27	0.268612	0.435893
	R1A_SARS2_2397-2411	YVHVVDGCNSSTCMM	208	-52	443	247	-79	5	93	8	343	-121	-387	210	256	299	100	1569	-19	348	883	-31	-174	270	1159	144	389	352	2024	20497	287	365	247	315	-87	518	229	186	368	368	147	219	89	-483	1030.62	216.15	1246.77	0.0591966	0.256164
	R1A_SARS2_2401-2415	VDGCNSSTCMMCYKR	-31	-514	-32	1032	-397	-19	-188	-594	-337	-635	-751	17	-887	335	-32	-924	-185	-562	-50	-380	-901	368	433	27	-391	-11	-4020	-25	104	-442	263	3	-187	78	1814	-553	-614	86	295	-193	-114	-3397	-78.6182	-256.7	-335.318	0.0849383	0.290833
	R1A_SARS2_2405-2419	NSSTCMMCYKRNRAT	-156	-676	-69	228	-468	-54	-159	-958	-263	-1206	-1047	-255	-775	-90	-53	-560	-385	-341	-34	-250	-761	253	104	-19	-446	161	-332	-117	-20	-321	-3	-47	-211	79	887	-187	104	-53	-288	94	-268	-3013	178.368	-378.55	-200.182	0.0102479	0.110278
	R1A_SARS2_2409-2423	CMMCYKRNRATRVEC	171	-276	330	478	807	-37	53	-65	443	343	-715	1055	148	252	479	165	941	1397	71	256	102	427	12559	605	2397	1009	1392	910	708	1120	503	340	620	1032	2063	1535	1550	1411	562	1076	367	-1150	1100.56	314.8	1415.36	0.000386753	0.0139509
	R1A_SARS2_2413-2427	YKRNRATRVECTTIV	9	-80	84	497	-18	21	4	-23	50	-15	-384	124	267	287	-5	522	238	251	70	-5	-142	11	88	51	232	98	1913	58	115	94	83	30	333	155	111	430	375	312	81	53	105	-603	86.3455	94.7	181.045	0.0849383	0.290833
	R1A_SARS2_2417-2431	RATRVECTTIVNGVR	-67	279	-13	141	-60	8	22	-278	-2	-224	-188	-48	-347	83	-33	550	88	106	-13	-240	-306	-103	7	12	286	169	-659	186	167	677	155	65	320	-55	88	294	-199	177	171	85	91	-768	50.8909	-11.8	39.0909	0.045755	0.232773
	R1A_SARS2_2421-2435	VECTTIVNGVRRSFY	1131	1995	2631	2974	389	616	1108	184	2639	208	-553	1064	10400	1590	376	4109	4875	10417	1140	1504	595	1744	3178	1502	4603	2342	24732	2049	1753	3556	1851	1873	2586	2983	5756	4122	5430	4267	2156	6371	2639	2401	1582.38	2439.85	4022.23	0.00836459	0.0988526
	R1A_SARS2_2425-2439	TIVNGVRRSFYVYAN	1000	2380	2062	2094	283	483	1267	-294	1522	71	-274	304	11821	676	475	5026	4012	11880	317	1117	-75	353	2279	883	2218	1164	18906	1757	529	5008	1024	993	4074	2325	951	4594	3270	1960	1092	820	1031	167	203.582	2311.1	2514.68	0.199426	0.396481
	R1A_SARS2_2429-2443	GVRRSFYVYANGGKG	823	2289	3166	3060	349	605	1743	-204	1251	-744	-273	528	4516	782	467	4280	2892	6070	499	2416	-283	821	3179	399	530	1874	20020	742	815	1763	638	902	3853	2326	1233	4044	3921	2681	1072	1023	1176	-1502	602.75	1725.75	2328.5	0.357491	0.467092
	R1A_SARS2_2433-2447	SFYVYANGGKGFCKL	1135	4211	1608	5011	592	524	494	-521	2228	-784	919	1400	12347	3032	638	3490	6503	2648	418	1045	357	3681	5406	1084	3457	2058	42585	1261	771	4228	938	2686	3756	2764	1607	8723	14051	4093	1764	759	3484	-460	2610.05	2346.9	4956.95	0.0670061	0.265094
	R1A_SARS2_2437-2451	YANGGKGFCKLHNWN	1301	684	1385	1304	73	164	357	-256	1969	-16	3875	1118	672	916	566	1065	-522	-258	137	-15	71	1508	1605	197	150	1148	8239	477	1073	-29	157	1548	-24	1353	1386	1198	2434	2200	793	1167	1059	-542	508.959	725.95	1234.91	0.0930547	0.301567
	R1A_SARS2_2441-2455	GKGFCKLHNWNCVNC	3314	1266	3248	2011	878	358	355	-349	325	320	-467	4059	723	2234	691	811	805	328	675	-46	896	3328	2915	7662	1839	2225	9353	624	717	680	490	5766	-76	2111	1538	1280	1720	2257	921	1534	1320	2113	1250.91	1076.95	2327.86	0.00808398	0.0961541
	R1A_SARS2_2445-2459	CKLHNWNCVNCDTFC	837	135	1697	1238	95	661	307	314	1037	-598	-137	3031	1891	903	1031	1553	639	725	512	738	421	1336	1245	485	1458	696	6201	540	225	2591	312	636	109	267	1041	1779	1022	2448	546	784	1309	1171	379.641	830.45	1210.09	0.2138	0.404789
	R1A_SARS2_2449-2463	NWNCVNCDTFCAGST	191	208	263	873	-29	107	2	15	348	-71	-609	1207	1624	279	112	1746	935	667	134	80	-186	385	182	49	572	249	4461	392	382	565	134	258	59	256	293	724	1035	443	327	508	405	234	128.945	404.1	533.045	0.145077	0.358567
	R1A_SARS2_2453-2467	VNCDTFCAGSTFISD	6	356	281	537	2	53	187	19	338	-51	-582	17	1915	182	68	1779	295	613	48	256	-205	581	383	96	640	130	5003	678	467	940	216	290	193	322	117	570	1336	261	110	85	309	-2202	153.141	315.95	469.091	0.0703375	0.269578
	R1A_SARS2_2457-2471	TFCAGSTFISDEVAR	166	610	255	528	0	64	203	176	438	-478	-254	106	1298	56	99	1165	701	436	70	253	314	243	373	93	680	348	3689	120	431	302	175	331	127	250	334	777	1021	424	145	168	380	-816	155.809	294.6	450.409	0.159922	0.369446
	R1A_SARS2_2461-2475	GSTFISDEVARDLSL	364	521	331	566	452	140	147	-148	340	-161	-299	341	2053	208	102	642	709	602	129	157	-305	477	373	424	1029	399	6540	630	596	480	292	245	86	383	247	1008	1760	714	338	433	490	-1478	329.336	359.8	689.136	0.0810972	0.284898
	R1A_SARS2_2465-2479	ISDEVARDLSLQFKR	101	-72	88	112	48	0	91	-161	120	-1040	-823	-103	-89	-80	30	2	-229	321	136	40	-632	166	199	9	-76	210	-115	110	339	-56	73	7	21	219	1116	225	4	33	-26	50	-106	-2854	26.1273	-75.4	-49.2727	0.153873	0.365887
	R1A_SARS2_2469-2483	VARDLSLQFKRPINP	1405	5885	3404	3494	1140	1755	2395	335	5196	1130	622	1442	11969	3108	1073	6322	4077	11928	737	3410	7906	5037	4426	5832	11459	6030	26125	7879	8386	6993	4436	3642	5538	4123	9478	10545	4608	7019	6599	3661	4656	4614	3685.56	3541.35	7226.91	0.000150785	0.00729982
	R1A_SARS2_2473-2487	LSLQFKRPINPTDQS	291	785	821	1018	170	219	671	-292	697	-311	-403	327	1697	490	168	9542	964	1636	177	732	-149	560	1135	32	238	609	4922	128	226	756	220	437	764	1106	2861	1913	2366	652	472	262	513	-1480	-127.086	969.95	842.864	0.395722	0.476542
	R1A_SARS2_2477-2491	FKRPINPTDQSSYIV	444	1829	868	3162	390	210	575	142	1539	-270	-576	794	4348	950	9688	2066	2025	2620	286	996	368	1358	3140	558	1633	1306	20291	404	3030	2653	628	954	1310	1266	2874	3281	5039	1108	1328	799	1213	-212	865.2	1604.3	2469.5	0.106268	0.316509
	R1A_SARS2_2481-2495	INPTDQSSYIVDSVT	-8	-67	58	59	-71	-16	45	-135	176	-132	-397	-144	-82	-27	-48	215	-216	107	-63	81	-493	-169	-25	-3	77	-6	-695	34	243	-18	17	42	78	-10	-94	-507	-407	-58	-41	41	-187	-1820	-148.614	-33.25	-181.864	0.24429	0.423974
	R1A_SARS2_2485-2499	DQSSYIVDSVTVKNG	61	296	119	1674	65	27	16	-42	497	242	-329	-117	1026	929	-23	506	558	552	29	114	-137	258	107	69	268	170	3392	131	4173	369	150	144	281	199	547	533	835	232	174	390	164	88	259.864	310	569.864	0.131207	0.342218
	R1A_SARS2_2489-2503	YIVDSVTVKNGSIHL	252	874	641	981	-49	153	873	95	765	-72	-416	28	2847	467	374	1267	1337	4606	626	618	-208	4553	3006	1315	858	594	11534	919	215	1978	476	431	1595	534	325	1371	3390	810	884	14233	1239	-1150	1409.47	813.35	2222.82	0.0422525	0.222299
	R1A_SARS2_2493-2507	SVTVKNGSIHLYFDK	30	-336	67	66	-141	20	-53	-490	23	-226	-1192	8	-185	-298	142	77	974	81	163	-14	-707	-380	0	51	-71	19	-1630	189	-19	-111	48	-5	-49	-49	160	988	-431	466	-90	176	303	-2613	-106.482	-64.2	-170.682	0.484932	0.496596
	R1A_SARS2_2497-2511	KNGSIHLYFDKAGQK	165	769	334	2562	-141	80	93	-369	631	-598	-604	332	686	91	212	145	-3	-170	120	-5	-236	247	423	117	789	265	6332	86	1049	139	131	114	896	403	250	1506	2080	1026	231	326	134	-2080	430.227	216.5	646.727	0.0226342	0.162231
	R1A_SARS2_2501-2515	IHLYFDKAGQKTYER	200	926	405	1355	-113	135	199	-277	84	-176	-251	2963	717	491	427	254	172	-230	113	66	-104	505	858	249	1070	357	16263	348	124	-150	117	443	48	747	477	1662	3880	823	416	224	862	-960	911.5	373	1284.5	0.0521465	0.243483
	R1A_SARS2_2505-2519	FDKAGQKTYERHSLS	-20	-320	182	606	-147	9	122	-208	104	-32	-380	-46	-351	162	91	198	-37	-102	-11	-6	-289	-75	343	45	343	146	1491	-21	10	140	19	33	-92	295	230	224	235	165	110	283	-40	-254	161.164	-9.3	151.864	0.0188644	0.149833
	R1A_SARS2_2509-2523	GQKTYERHSLSHFVN	1504	405	664	915	152	182	426	-383	26421	-494	-500	444	788	2571	132	2430	-8	967	380	36	-214	2024	1730	354	573	870	7105	1128	824	659	2147	773	2694	2103	620	1364	2748	1125	1131	574	23841	-1234	554.718	1851.6	2406.32	0.0137753	0.128205
	R1A_SARS2_2513-2527	YERHSLSHFVNLDNL	499	186	550	1015	76	152	242	-189	928	-475	-615	207	1860	478	203	569	1000	917	295	192	-194	1069	1343	707	898	985	7669	672	463	951	382	501	266	839	845	1200	1281	892	766	634	507	-531	602.091	404.5	1006.59	0.0113282	0.114088
	R1A_SARS2_2517-2531	SLSHFVNLDNLRANN	428	196	410	663	-62	129	137	-134	581	-263	-255	46	400	74	79	350	390	1464	180	180	-275	573	632	315	650	761	2644	227	406	850	357	672	106	561	442	534	1380	9477	438	334	326	-1185	669.668	249.65	919.318	0.00610631	0.0840659
	R1A_SARS2_2521-2535	FVNLDNLRANNTKGS	82	717	468	926	322	106	148	-163	430	-38	-269	-91	1013	123	85	1380	655	941	106	365	-529	268	835	180	565	5218	4540	401	136	379	103	350	235	412	623	6717	868	10624	239	488	289	7636	1479.11	365.3	1844.41	0.0495084	0.238252
	R1A_SARS2_2525-2539	DNLRANNTKGSLPIN	54	157	139	230	63	95	102	-9	249	-234	-129	-89	-136	140	88	593	130	137	28	171	-128	35	196	8	141	169	645	13	165	157	68	60	72	160	177	198	105	3565	81	162	61	2955	323.095	88.95	412.045	0.0909672	0.300808
	R1A_SARS2_2529-2543	ANNTKGSLPINVIVF	-42	152	64	231	31	20	58	95	113	90	-74	-233	197	137	-1	267	154	216	-12	22	85	67	202	57	34	93	939	75	92	184	32	-5	133	34	8	166	212	68	85	-10	79	-173	37.4318	74.25	111.682	0.434979	0.486164
	R1A_SARS2_2533-2547	KGSLPINVIVFDGKS	228	1582	564	2929	72	336	226	143	1314	-130	-127	348	2778	559	495	692	1965	799	418	653	19	370	610	258	349	336	13293	670	162	336	156	240	253	636	369	1860	2768	518	253	157	965	-1128	273.709	792.2	1065.91	0.244246	0.423974
	R1A_SARS2_2537-2551	PINVIVFDGKSKCEE	22	364	194	731	-34	71	126	-106	-347	-288	-276	100	1184	-121	56	340	378	280	77	107	-168	226	385	42	381	179	3287	188	142	247	176	175	780	418	201	823	1135	369	225	244	264	-902	257.873	142.9	400.773	0.0146865	0.13266
	R1A_SARS2_2541-2555	IVFDGKSKCEESSAK	350	609	435	1356	-64	127	120	23	334	-601	-132	765	-210	-45	203	452	-173	119	98	196	-51	297	434	71	450	1044	3926	334	318	208	80	176	138	363	243	739	1200	272	46	196	232	-496	266.445	198.1	464.545	0.0889145	0.295139
	R1A_SARS2_2545-2559	GKSKCEESSAKSASV	-68	42	7	118	-85	13	2	125	-74	-46	-367	-41	-299	-5	-1	155	-49	-51	-20	-37	-314	-61	25	-10	8	95	374	-47	-9	29	28	19	-58	40	17	26	167	33	-4	-43	-87	-1029	-2.35909	-34.05	-36.4091	0.147977	0.360091
	R1A_SARS2_2549-2563	CEESSAKSASVYYSQ	91	346	285	1000	104	111	159	251	70	-55	-567	209	2055	430	165	2048	595	390	100	372	-265	506	526	64	780	462	8719	350	99	-4	91	125	259	482	338	1296	1537	319	402	237	487	-1231	300.186	407.95	708.136	0.264467	0.435893
	R1A_SARS2_2553-2567	SAKSASVYYSQLMCQ	121	-10	846	-172	79	280	19	519	341	-120	-410	555	263	-6	357	341	123	262	265	539	-27	408	573	90	95	503	6945	169	99	4618	59	209	73	638	370	1437	2549	1959	283	491	648	1012	844.991	209.6	1054.59	0.0137721	0.128205
	R1A_SARS2_2557-2571	ASVYYSQLMCQPILL	-40	-391	-65	1486	-76	-103	-119	19897	3990	-482	-512	-230	18053	-207	-87	66	12285	7513	1284	5090	6608	3437	6427	-36	97	-139	27480	50	-81	-139	57	-57	-4	1737	15924	11328	4052	3457	1423	974	9575	-214	812.218	3367.6	4179.82	0.0889233	0.295139
	R1A_SARS2_2561-2575	YSQLMCQPILLLDQA	772	3894	1961	4406	116	910	1214	568	3723	27	54	2307	6251	2321	2045	2965	6236	2266	1060	822	302	1838	1203	773	2953	508	28839	1735	501	1872	403	1013	607	1270	887	6443	5043	1281	475	503	3219	309	621.236	2195.9	2817.14	0.178988	0.385572
	R1A_SARS2_2565-2579	MCQPILLLDQALVSD	-33	229	56	315	-53	20	29	-79	149	59	-103	-23	362	129	42	361	303	165	42	0	-160	28	69	38	156	121	1791	91	76	20	12	45	124	41	77	250	264	99	50	68	73	-218	43.0909	98.5	141.591	0.410337	0.481562
	R1A_SARS2_2569-2583	ILLLDQALVSDVGDS	-48	-541	121	-434	2	28	-33	118	62	-88	-233	83	-56	-126	81	-521	23	55	-22	103	-69	55	65	27	-182	94	181	200	12	98	7	41	-175	53	-62	-325	44	-120	16	-65	-230	-1970	-33.4727	-71.3	-104.773	0.459878	0.493399
	R1A_SARS2_2573-2587	DQALVSDVGDSAEVA	140	175	81	194	47	8	103	287	232	66	11	144	409	127	89	487	386	436	22	109	94	230	87	56	177	78	1258	98	127	208	84	96	23	102	43	156	289	73	107	39	44	416	-1.05909	177.65	176.591	0.232581	0.419208
	R1A_SARS2_2577-2591	VSDVGDSAEVAVKMF	90	160	113	548	-199	9	122	-162	98	203	-959	-32	336	355	20	236	-153	191	-2	29	-301	106	91	33	671	199	2119	31	115	12	26	17	-13	29	-32	-193	512	-111	-38	130	-194	-1903	9.21364	50.15	59.3636	0.236437	0.419208
	R1A_SARS2_2581-2595	GDSAEVAVKMFDAYV	290	560	323	720	17	179	1646	161	516	-123	-210	341	2082	499	175	940	521	1204	121	154	-145	399	483	177	651	397	4488	459	346	588	129	311	264	277	183	640	1370	348	263	125	254	-467	18.7455	505.8	524.545	0.444917	0.489436
	R1A_SARS2_2585-2599	EVAVKMFDAYVNTFS	182	1373	667	1006	173	192	221	-210	579	-199	-455	283	2616	719	384	1692	961	535	184	221	-262	712	1126	254	944	619	8004	304	157	733	222	318	682	538	336	1270	1690	378	480	374	576	-535	303.8	556.2	860	0.228751	0.415168
	R1A_SARS2_2589-2603	KMFDAYVNTFSSTFN	460	1159	879	1118	114	78	589	-144	731	-265	-29	656	2255	200	583	1823	742	667	328	78	-141	1244	1214	494	1204	1058	13515	564	595	835	365	810	287	1146	747	1609	3104	1094	1066	694	1044	-315	864.036	601.1	1465.14	0.0270099	0.179632
	R1A_SARS2_2593-2607	AYVNTFSSTFNVPME	2	-513	-174	-473	-146	-71	-98	-25	18	-57	-903	-138	-195	-321	-102	-86	-55	137	-19	-89	-655	-175	11	-4	-198	-157	-730	-73	-24	-588	14	-73	-15	-14	-64	-285	-487	-56	-47	208	-197	-2382	-106.918	-165.4	-272.318	0.474898	0.495363
	R1A_SARS2_2597-2611	TFSSTFNVPMEKLKT	1743	-401	373	317	-210	1310	0	-355	696	116	-813	-68	-39	477	179	272	6	-9	29	-37	-385	-43	199	140	-17	493	815	-15	219	48	106	54	-102	40	483	37	-10	92	-96	242	-143	-150	-88.0727	179.3	91.2273	0.434984	0.486164
	R1A_SARS2_2601-2615	TFNVPMEKLKTLVAT	39	411	170	249	-100	77	90	27	224	1824	-431	4	1055	372	377	698	556	559	-6	71	-405	306	245	179	321	481	6237	231	42	252	118	258	1664	229	173	480	1031	201	66	1190	220	-891	260.7	313.3	574	0.236455	0.419208
	R1A_SARS2_2605-2619	PMEKLKTLVATAEAE	17	155	41	101	-125	23	-6	-82	136	116	-273	43	619	148	-7	430	419	516	804	108	-294	37	166	64	94	69	2451	41	71	167	37	4	1079	27	13	178	332	130	28	211	20	-558	39.35	159.15	198.5	0.449893	0.491389
	R1A_SARS2_2609-2623	LKTLVATAEAELAKN	-131	22	42	9	-272	1	-47	-523	1865	-818	-815	-116	231	29	63	-298	115	112	176	-116	-607	-164	175	64	-87	-16	1923	-63	-56	-230	-47	1086	-37	77	28	65	103	652	-165	-48	-119	-2209	38.3227	-23.55	14.7727	0.420157	0.48343
	R1A_SARS2_2613-2627	VATAEAELAKNVSLD	-22	-132	1	28	-258	3	-69	-212	19	-284	-507	38	-106	32	-70	-429	0	-72	135	-100	-566	-17	43	-5	-33	-88	319	-116	31	-287	-55	830	-119	-38	-27	-160	-61	11	-245	23	-94	-1684	-6.02273	-100.25	-106.273	0.454885	0.491389
	R1A_SARS2_2617-2631	EAELAKNVSLDNVLS	101	70	232	137	-132	68	60	56	252	-301	-204	6	1477	268	24	370	434	736	39	53	-148	181	234	23	396	197	2658	155	276	579	168	131	62	183	94	151	743	175	76	86	-114	-1175	45.9273	187.3	233.227	0.17248	0.380614
	R1A_SARS2_2621-2635	AKNVSLDNVLSTFIS	49	-3	13	178	30	-9	28	-448	217	-88	-906	-117	584	159	39	533	468	2921	321	240	-471	249	397	765	207	283	2660	68	66	82	58	4	336	92	84	290	554	332	67	1487	115	-492	118.323	210.45	328.773	0.0773806	0.280042
	R1A_SARS2_2625-2639	SLDNVLSTFISAARQ	-29	-45	-89	-50	19	-8	161	-598	121	-983	-676	-289	-259	-92	8	81	-20	4267	49	582	-819	18	1189	1907	-42	84	-240	-28	-19	298	138	16	56	25	-42	-138	-172	17	-75	446	-240	-2892	-130.818	107.5	-23.3182	0.294079	0.446276
	R1A_SARS2_2629-2643	VLSTFISAARQGFVD	-18	457	297	1157	185	176	157	-502	566	-497	-968	197	759	147	251	1162	736	1910	163	487	-799	215	1016	3897	373	1300	5081	123	72	448	1083	431	1072	1298	215	1203	1470	1160	277	240	532	-1271	542.355	341.1	883.455	0.0521395	0.243483
	R1A_SARS2_2633-2647	FISAARQGFVDSDVE	335	512	683	889	109	103	211	-126	760	-778	-773	227	3863	749	222	698	1374	1232	347	747	-183	929	1687	460	1266	20296	19832	602	3738	1382	733	951	519	1355	528	2353	3362	1005	858	744	814	8	2305.3	569.2	2874.5	0.00339151	0.0579497
	R1A_SARS2_2637-2651	ARQGFVDSDVETKDV	26	443	136	205	-88	45	43	9	212	-33	-370	519	839	149	43	605	348	494	13	47	-223	276	207	203	565	435	2790	232	868	486	156	156	-21	277	210	604	588	382	182	380	153	-860	181.477	184.25	365.727	0.0469777	0.233643
	R1A_SARS2_2641-2655	FVDSDVETKDVVECL	-4	175	3	342	-101	55	53	103	154	-274	-278	99	889	-14	16	491	-57	359	26	112	-1	57	132	23	268	48	821	128	141	154	39	52	97	94	35	246	338	204	66	19	102	-671	1.27727	107.45	108.727	0.202954	0.39954
	R1A_SARS2_2645-2659	DVETKDVVECLKLSH	295	1842	235	965	-342	569	103	-528	787	-317	-919	216	3245	522	129	505	412	510	516	83	-769	881	2292	130	915	338	12550	392	299	81	490	252	1229	469	224	1571	2202	816	194	928	405	-3568	573.191	441.4	1014.59	0.159922	0.369446
	R1A_SARS2_2649-2663	KDVVECLKLSHQSDI	318	570	295	692	-335	53	32	-250	85	-1366	-777	261	3523	185	177	-69	563	468	162	25	-780	438	1832	100	743	339	7236	336	501	-51	273	145	2986	534	327	958	930	416	46	1217	253	-3025	485.491	230.6	716.091	0.0270148	0.179632
	R1A_SARS2_2653-2667	ECLKLSHQSDIEVTG	99	15	104	218	-150	-15	40	-334	156	496	-410	46	554	53	-23	37	106	179	76	-92	-509	119	216	151	297	127	2672	125	441	331	130	104	2669	291	115	291	615	387	78	181	98	-1632	273.932	57.75	331.682	0.00302267	0.0546954
	R1A_SARS2_2657-2671	LSHQSDIEVTGDSCN	438	38	431	274	-260	75	142	-266	282	-375	-468	528	636	-5	23	-107	79	566	187	301	-455	360	479	49	820	211	2380	232	459	373	162	285	374	329	676	347	422	533	-48	265	42	-1410	187.005	125.95	312.955	0.0521465	0.243483
	R1A_SARS2_2661-2675	SDIEVTGDSCNNYML	106	-476	42	-209	-65	33	-126	4	220	-163	-886	-147	275	-325	45	-297	118	331	-2	34	-85	123	151	32	-232	116	994	123	-15	196	30	73	-14	-8	56	89	291	146	147	40	24	-252	166.445	-74.4	92.0455	0.0379023	0.210478
	R1A_SARS2_2665-2679	VTGDSCNNYMLTYNK	-35	126	29	-19	-61	32	84	38	62	-56	-160	-44	80	40	-13	465	-69	88	2	-128	-201	107	217	76	154	125	1142	80	181	153	108	67	30	123	69	515	336	216	95	82	42	276	158.45	23.05	181.5	0.00014354	0.00726787
	R1A_SARS2_2669-2683	SCNNYMLTYNKVENM	7	13	132	265	41	8	57	30	197	40	-90	-57	173	-34	5	133	216	226	63	3	15	69	63	27	250	104	750	104	96	60	66	69	41	74	66	205	263	163	98	65	25	381	67.4182	71.4	138.818	0.024	0.16635
	R1A_SARS2_2673-2687	YMLTYNKVENMTPRD	129	222	214	473	51	92	170	-58	110	829	-524	97	-54	260	119	983	207	126	21	-11	-626	-179	-24	199	411	303	-276	220	110	408	184	178	237	-59	163	432	-357	135	-135	284	229	92	-85.1182	172.8	87.6818	0.484932	0.496596
	R1A_SARS2_2677-2691	YNKVENMTPRDLGAC	225	-159	378	196	-193	11	77	-269	151	66	-686	510	-229	207	50	874	-102	-161	81	-84	-428	112	373	141	221	537	1994	67	195	262	147	303	-90	330	242	239	48	351	213	353	79	-743	177.668	47.15	224.818	0.0226342	0.162231
	R1A_SARS2_2681-2695	ENMTPRDLGACIDCS	13	247	108	147	-61	21	118	52	200	5	-261	11	709	116	30	1166	207	381	96	-36	-247	110	232	154	479	38	1758	279	433	549	168	126	183	351	80	443	598	284	83	165	93	126	131.323	163.45	294.773	0.0156458	0.134112
	R1A_SARS2_2685-2699	PRDLGACIDCSARHI	-6	30	264	484	-146	-31	78	-84	91	-79	-487	98	110	277	110	389	162	838	90	12	-164	294	491	212	350	224	3060	151	388	656	446	492	346	303	275	543	813	374	274	162	240	-1309	281.864	110	391.864	0.00115358	0.0288201
	R1A_SARS2_2689-2703	GACIDCSARHINAQV	15	70	207	250	-110	20	56	-239	-229	-4	-786	-30	686	434	62	1021	265	-120	19	-136	-523	203	142	82	83	425	3363	274	268	143	102	108	684	215	156	449	545	4567	81	38	133	6949	767.768	72.55	840.318	0.00249212	0.047757
	R1A_SARS2_2693-2707	DCSARHINAQVAKSH	264	-33	269	381	-275	494	3	-140	493	-430	-360	339	61	-79	147	228	28	482	222	45	-411	303	292	76	-4	401	516	230	416	23	190	381	82	230	258	716	313	482	432	432	228	-1366	84.8682	106.95	191.818	0.0562639	0.25152
	R1A_SARS2_2697-2711	RHINAQVAKSHNIAL	258	740	901	978	58	185	336	-359	1294	126	-23	269	3078	529	261	997	929	3529	192	993	-382	304	720	410	2331	567	8228	381	329	1236	108	227	1670	645	394	1722	2118	492	924	349	849	-1136	258.541	763.55	1022.09	0.276982	0.440029
	R1A_SARS2_2701-2715	AQVAKSHNIALIWNV	61	416	247	633	-8	76	305	10	102	-99	-98	-266	341	214	74	816	647	482	992	144	-21	269	220	271	333	172	2122	163	130	197	139	125	371	279	93	504	531	258	161	178	107	17	46.4136	254.45	300.864	0.31168	0.454468
	R1A_SARS2_2705-2719	KSHNIALIWNVKDFM	279	1211	623	1166	24	233	263	-206	564	195	-541	295	2341	717	300	1479	1114	1003	422	201	-214	530	903	164	1031	597	7643	674	264	735	251	404	233	858	477	2225	1810	660	678	559	1004	43	394.441	584.15	978.591	0.232581	0.419208
	R1A_SARS2_2709-2723	IALIWNVKDFMSLSE	359	2261	1108	3041	224	522	407	55	1274	-396	-109	462	1509	1018	549	1316	1142	2237	365	726	-73	325	692	170	1185	667	13146	967	323	778	285	572	874	1493	646	3168	4034	1253	436	356	1575	-1037	543.545	903.5	1447.05	0.484933	0.496596
	R1A_SARS2_2713-2727	WNVKDFMSLSEQLRK	313	808	1040	1752	197	160	314	-39	447	-433	-644	827	1046	786	405	1138	260	1073	236	33	14	1281	1302	502	2036	1312	8477	350	685	549	446	655	502	681	750	1422	2145	1116	1336	1230	770	182	775.095	485.95	1261.05	0.00754141	0.0929293
	R1A_SARS2_2717-2731	DFMSLSEQLRKQIRS	275	1577	1438	1319	363	127	372	28	1210	-438	-322	103	1316	211	232	809	513	2418	294	1667	-207	523	515	180	598	554	3859	71	574	521	413	265	980	1990	604	1562	694	4023	513	490	1941	-1511	194.945	675.6	870.545	0.195916	0.396481
	R1A_SARS2_2721-2735	LSEQLRKQIRSAAKK	23	703	983	1321	21	108	557	-432	680	-831	-918	61	1845	37	143	1019	504	3483	1027	1013	-358	-77	715	136	320	282	5030	185	95	112	356	293	415	318	234	1669	843	1116	232	586	3290	-1883	64.8773	567.35	632.227	0.494977	0.496596
	R1A_SARS2_2725-2739	LRKQIRSAAKKNNLP	46	1074	758	669	63	213	268	-22	230	-318	-108	30	201	145	168	628	180	434	425	371	-20	155	1012	195	51	971	2101	98	203	197	413	133	430	604	513	1059	444	228	186	2030	102	-842	193.75	272.75	466.5	0.192462	0.392245
	R1A_SARS2_2729-2743	IRSAAKKNNLPFKLT	148	166	1071	767	1560	204	1525	-469	793	-421	-632	479	11300	454	153	343	696	1902	494	354	-258	36489	508	323	400	2980	5867	166	373	386	1395	302	845	416	590	1194	1754	1167	841	15560	4803	1840	2498.42	1044.35	3542.77	0.0329922	0.199873
	R1A_SARS2_2733-2747	AKKNNLPFKLTCATT	138	923	658	1130	2446	261	555	-569	796	-307	-1242	134	2069	556	196	1128	899	1172	118	641	-1008	156	1256	117	220	441	9927	629	136	571	677	347	1525	709	510	1387	1842	662	207	2258	336	-2483	343.173	585.1	928.273	0.425093	0.48343
	R1A_SARS2_2737-2751	NLPFKLTCATTRQVV	656	2359	2872	3914	7301	1237	2563	147	12032	10378	196	778	3415	1337	816	3538	4074	8589	876	2209	287	1401	1794	709	3861	31788	13177	3225	1219	2406	1153	1584	3328	1617	1142	3996	5542	3290	1147	1342	1888	-659	410.059	3464.35	3874.41	0.386054	0.474634
	R1A_SARS2_2741-2755	KLTCATTRQVVNVVT	-2	6	38	101	17	-86	71	-75	111	-26	-88	-6	132	78	44	155	207	361	219	18	-75	38	512	31	26	52	505	0	8	94	16	-10	14	30	6	68	120	-22	47	189	-62	-290	-4.79545	63.75	58.9545	0.32514	0.46102
	R1A_SARS2_2745-2759	ATTRQVVNVVTTKIA	-3	38	43	126	-8	15	14	23	69	15	10	20	-2	-80	19	44	64	241	7	-11	33	35	55	5	49	8	166	86	41	69	21	12	-56	43	60	86	122	67	28	174	17	220	28.7545	32.2	60.9545	0.0200434	0.153548
	R1A_SARS2_2749-2763	QVVNVVTTKIALKGG	199	1181	577	3341	83	234	470	-251	792	57	-657	216	2909	910	342	1621	1850	3474	684	596	-485	2367	3419	233	437	408	8836	669	298	412	249	251	645	481	215	1484	1541	341	290	6069	548	-964	329.691	931.4	1261.09	0.474899	0.495363
	R1A_SARS2_2753-2767	VVTTKIALKGGKIVN	549	1498	880	2111	126	468	413	-177	985	-330	-88	328	1192	6471	449	1121	1611	950	181	426	14	498	2102	202	432	496	7709	640	3364	464	292	271	350	649	318	9333	2948	490	1599	489	626	-771	519.755	958.2	1477.95	0.386054	0.474634
	R1A_SARS2_2757-2771	KIALKGGKIVNNWLK	503	1428	1148	2035	145	391	456	-242	597	-376	-458	720	2188	875	455	2435	772	1099	209	851	-279	795	4437	352	670	1232	6874	445	1695	2083	694	577	804	840	523	11153	2761	1049	889	716	648	-1318	949.359	761.55	1710.91	0.125921	0.336868
	R1A_SARS2_2761-2775	KGGKIVNNWLKQLIK	-23	251	256	421	-13	59	207	-301	67	-412	-770	-7	498	82	65	402	76	506	42	235	-666	12	556	27	361	183	2440	28	95	111	101	45	109	224	106	384	918	105	124	180	-51	-1507	94.5409	82.05	176.591	0.294094	0.446276
	R1A_SARS2_2765-2779	IVNNWLKQLIKVTLV	81	140	106	237	7	55	73	108	221	-66	-73	74	363	165	29	309	155	249	16	93	-16	73	230	17	124	18	735	100	64	178	56	58	332	83	43	103	316	139	217	91	76	163	28.3545	117.1	145.455	0.43003	0.486164
	R1A_SARS2_2769-2783	WLKQLIKVTLVFLFV	5	153	89	52	-24	31	80	-76	162	112	-182	184	471	190	51	217	163	133	21	121	-16	57	86	35	107	36	1729	90	53	67	19	46	115	58	44	241	398	74	48	55	116	-270	47.2591	97.65	144.909	0.260372	0.433482
	R1A_SARS2_2773-2787	LIKVTLVFLFVAAIF	30	137	41	228	-43	63	108	52	107	-51	-62	-11	231	140	-19	215	255	238	32	75	67	82	-11	35	76	152	595	102	110	113	28	22	227	106	16	146	250	48	48	147	43	-90	16.7909	88.3	105.091	0.400573	0.478962
	R1A_SARS2_2777-2791	TLVFLFVAAIFYLIT	102	859	357	1424	-8	197	448	-295	499	-164	-421	143	1784	544	148	840	1209	708	104	238	-235	289	428	74	320	275	8533	611	41	2088	149	200	927	552	171	1421	1338	413	186	729	594	-1034	385.564	435.8	821.364	0.268612	0.435893
	R1A_SARS2_2781-2795	LFVAAIFYLITPVHV	433	2248	716	2353	201	351	745	-500	1280	-151	-636	584	6262	1473	318	2875	3873	3740	237	621	-308	679	862	315	774	756	15565	910	191	1974	389	527	1531	1324	661	4395	3988	1511	675	461	1562	-1215	354.623	1351.15	1705.77	0.329706	0.46102
	R1A_SARS2_2785-2799	AIFYLITPVHVMSKH	1627	11673	6034	5602	1333	4242	5686	-87	5450	1697	225	1497	31476	3679	1924	14765	10769	21425	511	5419	-400	2516	4558	1897	4079	2562	41994	3458	446	5745	1362	2076	6260	4440	1792	11767	17089	3606	2319	809	4180	723	-1143.8	6747.35	5603.55	0.276982	0.440029
	R1A_SARS2_2789-2803	LITPVHVMSKHTDFS	163	2636	312	291	407	128	328	-193	3678	385	-779	214	847	727	674	-9	874	6356	373	152	-462	527	676	117	563	517	3114	236	139	361	214	389	2015	180	3310	439	1049	239	48	550	68	432	-209.064	878.2	669.136	0.459878	0.493399
	R1A_SARS2_2793-2807	VHVMSKHTDFSSEII	312	525	576	786	-146	220	165	3029	523	156	-92	533	2309	543	190	639	469	894	87	4058	836	1026	670	340	999	2526	8500	556	1663	605	237	351	541	716	420	1228	1696	749	321	494	578	-391	332.155	788.8	1120.95	0.0521465	0.243483
	R1A_SARS2_2797-2811	SKHTDFSSEIIGYKA	-104	-233	-83	10	-125	-57	-78	-256	-15	-318	-737	-277	-32	-317	-114	-270	1497	49	584	-40	-554	-129	-102	-58	-120	-222	-866	-3	26	33	13	-34	-40	-143	700	1743	-287	1057	-95	301	2396	-854	171.345	-45.8	125.545	0.189027	0.392245
	R1A_SARS2_2801-2815	DFSSEIIGYKAIDGG	424	2204	619	2492	174	194	1093	-176	1754	307	-604	346	4813	1215	531	1923	1186	969	297	187	-142	1218	954	431	2184	627	17302	962	5275	865	270	520	562	1052	774	2945	3632	1177	774	344	678	-345	914.373	997.4	1911.77	0.192453	0.392245
	R1A_SARS2_2805-2819	EIIGYKAIDGGVTRD	478	2354	1050	2276	67	312	617	21	1463	-650	-363	629	5164	732	611	1963	2579	1677	239	1090	-182	1503	949	122	1021	996	14585	497	547	1099	336	721	686	1132	535	2838	3445	1799	833	620	1233	-805	453.186	1115.45	1568.64	0.386054	0.474634
	R1A_SARS2_2809-2823	YKAIDGGVTRDIAST	76	342	317	423	150	121	64	-102	297	-57	-536	192	1102	327	70	713	690	883	32	131	-232	314	301	124	449	1225	4815	149	112	204	189	147	147	360	246	536	1006	351	218	306	213	-593	219.477	261.75	481.227	0.199416	0.396481
	R1A_SARS2_2813-2827	DGGVTRDIASTDTCF	-12	-48	132	347	16	32	-2	60	166	-528	-170	52	666	89	43	322	-362	416	83	50	-98	108	64	-12	88	156	947	147	114	310	20	72	12	99	106	259	401	109	99	129	34	-560	50.7636	67.6	118.364	0.139401	0.351971
	R1A_SARS2_2817-2831	TRDIASTDTCFANKH	6	34	121	-24	-72	-3	163	-293	39	-489	-754	-99	182	12	44	384	102	704	2854	-10	-494	90	157	82	51	-175	534	9	94	-15	16	-47	66	114	36	148	225	115	57	446	-13	-1014	-123.141	145.05	21.9091	0.31168	0.454468
	R1A_SARS2_2821-2835	ASTDTCFANKHADFD	40	-30	182	515	-111	-2	101	-67	126	-617	-542	429	8	-5	77	475	-313	2	39	-33	-339	227	417	-7	171	387	1647	47	125	-13	50	94	-38	236	155	321	388	438	76	328	113	-855	166.664	13.7	180.364	0.0339355	0.201171
	R1A_SARS2_2825-2839	TCFANKHADFDTWFS	-54	-194	-50	-150	14	20	-81	-233	520	-490	-1182	-264	1175	-224	-106	-72	296	98	203	87	91	1274	1293	31	155	93	1554	-12	82	2	42	-14	-45	856	616	1383	2053	2046	1200	386	625	-665	627.35	-34.35	593	0.000463594	0.0162966
	R1A_SARS2_2829-2843	NKHADFDTWFSQRGG	216	374	415	193	1883	-16	291	-462	-259	-249	-188	342	6	119	61	792	-128	-205	12	20	465	397	431	510	678	452	2243	231	725	418	273	350	-35	1081	457	822	447	468	717	518	368	-415	366.468	160.85	527.318	0.00026725	0.0107661
	R1A_SARS2_2833-2847	DFDTWFSQRGGSYTN	192	200	331	1095	-21	27	204	117	328	-549	-410	335	674	23	104	1247	327	1626	93	77	112	468	360	32	333	573	1773	107	3655	462	139	331	73	453	364	1108	838	453	501	421	419	-447	268.455	301	569.455	0.0219571	0.161177
	R1A_SARS2_2837-2851	WFSQRGGSYTNDKAC	-99	260	371	2361	-9	28	436	-441	639	485	412	1401	-63	277	261	880	643	260	35	367	728	822	602	678	2203	342	2612	477	8134	373	313	618	279	440	636	1071	681	924	421	1699	467	-281	676.573	425.2	1101.77	0.00424585	0.0645736
	R1A_SARS2_2841-2855	RGGSYTNDKACPLIA	-44	-48	184	108	-320	17	-35	-175	239	-538	-248	-9	110	41	23	90	524	230	49	-8	-469	-20	118	29	46	0	960	-3	63	200	71	94	5	65	73	157	216	119	68	88	-53	-1711	-4.22727	9.5	5.27273	0.185649	0.389138
	R1A_SARS2_2845-2859	YTNDKACPLIAAVIT	9	159	81	182	-27	22	-68	-38	129	123	-231	44	475	27	-39	321	119	166	64	-13	-52	13	76	104	142	-7	1312	152	94	141	55	25	53	127	16	216	337	93	11	41	97	-184	54.8409	75.25	130.091	0.294094	0.446276
	R1A_SARS2_2849-2863	KACPLIAAVITREVG	221	914	464	705	69	52	294	-377	811	-1558	-751	-9	2152	94	124	748	1597	1630	1901	515	-879	355	534	1119	446	488	4584	467	196	547	299	252	1565	471	170	982	1197	403	90	169	313	-3157	2.51818	479.8	482.318	0.395722	0.476542
	R1A_SARS2_2853-2867	LIAAVITREVGFVVP	610	1895	1186	2756	253	500	718	-338	1448	52	-725	571	5889	1464	381	2301	3832	4459	959	1247	-269	761	1357	403	784	636	15963	845	267	1729	577	569	1589	1111	533	3666	3755	1290	896	223	1324	-1629	180.736	1472.9	1653.64	0.357491	0.467092
	R1A_SARS2_2857-2871	VITREVGFVVPGLPG	737	7490	2546	2411	873	1013	1430	-328	4279	1067	-243	1012	15947	3309	1423	6213	7894	11679	444	3341	13	3001	2575	1250	4256	2379	39847	3557	697	5803	1542	2319	4072	2054	1561	7237	12678	2880	2018	1262	3209	-127	1104.2	3626.85	4731.05	0.285477	0.441701
	R1A_SARS2_2861-2875	EVGFVVPGLPGTILR	1421	4963	3003	6909	358	1656	1564	0	5026	783	-434	2963	21681	4214	2657	7551	9760	13747	816	4092	174	3072	3406	385	1231	1023	24278	1054	486	3331	580	1332	2704	1944	1440	9739	11804	3760	2528	1035	5625	210	-948.273	4636.5	3688.23	0.178988	0.385572
	R1A_SARS2_2865-2879	VVPGLPGTILRTTNG	268	1515	882	1553	202	298	465	10	2455	155	-172	372	5919	13455	1297	1850	3312	3770	167	1060	-42	601	997	851	867	333	9035	556	690	952	517	2203	1124	431	290	1441	1906	432	329	341	4332	321	-645.877	1941.65	1295.77	0.454885	0.491389
	R1A_SARS2_2869-2883	LPGTILRTTNGDFLH	1039	3114	1766	3396	599	718	959	34	3226	-319	-521	15676	10185	24983	712	3603	3000	7961	648	1657	-44	1404	4091	615	1957	1827	19081	1096	1887	2234	840	1380	1926	2086	731	3571	4908	1412	1223	898	1543	-600	-1664.25	4121.8	2457.55	0.434984	0.486164
	R1A_SARS2_2873-2887	ILRTTNGDFLHFLPR	1093	6769	3949	4159	908	1789	3982	295	5117	1028	-19	4406	19734	1817	1226	9841	5642	20822	1047	5670	2361	3955	7453	3918	8582	4147	33542	5389	2760	11785	2971	3342	7983	6682	2625	8181	8182	4568	4597	4095	2553	2166	1483.39	4963.75	6447.14	0.0577415	0.25152
	R1A_SARS2_2877-2891	TNGDFLHFLPRVFSA	972	2391	1106	2746	183	435	484	-94	1834	-548	-580	385	3817	891	475	2075	1731	6253	754	1273	-67	1397	1203	843	1956	3162	8262	1990	1019	2356	1088	1548	1597	1890	662	2260	2551	1468	1089	703	828	-991	344.214	1329.15	1673.36	0.125921	0.336868
	R1A_SARS2_2881-2895	FLHFLPRVFSAVGNI	14	207	147	224	-58	27	55	-8	-46	3	-133	64	378	113	44	375	70	92	32	86	80	50	126	27	115	121	1300	98	46	-54	59	-10	191	12	45	172	135	48	41	110	73	95	46.6091	84.3	130.909	0.240346	0.423974
	R1A_SARS2_2885-2899	LPRVFSAVGNICYTP	331	-43	872	137	216	667	-46	-87	980	-211	-810	958	4435	-206	619	125	2227	2944	419	753	-93	1388	3077	317	171	2096	20710	1195	123	3501	88	950	213	1524	506	2175	5064	1680	638	2226	604	-1720	1396.59	714	2110.59	0.0495152	0.238252
	R1A_SARS2_2889-2903	FSAVGNICYTPSKLI	915	8219	1606	4535	378	11887	1757	3465	2125	-222	-561	1116	10429	3710	962	1888	5981	3102	1308	2286	1222	2505	4504	2676	7660	3482	32505	2472	604	2023	636	1302	1521	1385	1019	3847	6083	2614	1399	632	2455	-576	481.609	3244.3	3725.91	0.454885	0.491389
	R1A_SARS2_2893-2907	GNICYTPSKLIEYTD	717	2274	711	1781	42	621	350	-111	1233	-89	-360	545	2516	816	362	1434	496	1341	313	171	-182	1314	1262	590	2047	1558	20074	496	301	11293	519	1545	98	996	597	1605	3547	1021	747	419	1065	499	1578.71	758.15	2336.86	0.0720421	0.274966
	R1A_SARS2_2897-2911	YTPSKLIEYTDFATS	-15	325	-30	300	-30	-22	114	-221	-32	41	-618	-88	574	116	-144	481	106	159	-2	-66	-119	171	151	42	301	-20	2056	77	133	-36	36	-34	83	133	35	358	588	77	156	33	289	-169	149.918	47.4	197.318	0.0972899	0.305861
	R1A_SARS2_2901-2915	KLIEYTDFATSACVL	-35	-75	6	-66	0	-29	-24	47	-2	-598	-498	-138	-139	-142	-57	31	68	-67	-18	-39	-187	-104	-44	-3	68	12	-262	11	173	-2	15	-7	-26	-33	-7	-72	-90	-31	-51	5	-62	-1015	10.9318	-88.75	-77.8182	0.285454	0.441701
	R1A_SARS2_2905-2919	YTDFATSACVLAAEC	239	803	376	1643	268	276	198	14	610	-540	-268	3368	3203	457	232	1027	687	1240	1944	346	-85	590	1916	155	989	345	5046	878	450	759	238	313	2076	483	1234	1051	2095	451	309	333	485	-394	90.0773	806.15	896.227	0.31168	0.454468
	R1A_SARS2_2909-2923	ATSACVLAAECTIFK	198	1156	563	1577	73	265	98	-106	537	-775	-186	407	1217	647	317	577	958	588	1076	324	-80	221	1265	229	609	219	5696	598	216	1469	145	208	1896	381	448	1495	1629	299	164	135	556	-1475	266.405	475.55	741.955	0.405456	0.478962
	R1A_SARS2_2913-2927	CVLAAECTIFKDASG	409	2437	777	2391	33	759	305	-439	1084	-475	-865	1297	5376	1303	662	1820	1710	1125	1021	153	-259	790	1149	305	1999	572	16869	1147	429	1034	257	842	2176	899	1163	3330	4502	961	439	248	1475	-1472	721.986	1044.15	1766.14	0.343487	0.465672
	R1A_SARS2_2917-2931	AECTIFKDASGKPVP	125	351	248	312	-34	154	101	-42	117	-311	-226	212	485	-2	148	669	106	188	23	167	-23	-81	326	7	299	176	1772	583	88	610	100	213	333	1083	177	511	598	196	-10	750	26	-1072	163.268	139.55	302.818	0.0889321	0.295139
	R1A_SARS2_2921-2935	IFKDASGKPVPYCYD	901	552	1088	1863	106	96	209	-173	454	-43	-421	748	847	925	303	1231	73	13	529	111	69	1251	1053	371	436	660	15760	3629	395	146	216	4248	-37	1820	1045	1184	2018	1123	562	6273	830	528	1510.31	470.6	1980.91	0.00991501	0.107718
	R1A_SARS2_2925-2939	ASGKPVPYCYDTNVL	1110	373	362	871	74	196	236	-36	938	211	-520	723	2505	1140	266	127	1800	698	411	617	-215	480	586	4456	258	485	9865	547	168	422	486	2243	-26	563	1026	261	724	418	26	1286	429	-408	489.445	605.1	1094.55	0.405456	0.478962
	R1A_SARS2_2929-2943	PVPYCYDTNVLEGSV	50	596	-39	797	-18	-6	373	1120	34	-745	191	-224	-137	686	-65	1323	1448	15	428	-61	-175	-187	-130	-6	966	2	-772	-6	564	23	154	-11	113	-76	1273	1237	-200	365	-90	348	696	1170	-49.3	288.3	239	0.320613	0.457737
	R1A_SARS2_2933-2947	CYDTNVLEGSVAYES	320	1100	662	1319	-7	233	337	-76	429	90	-307	1148	2668	699	386	2412	1385	867	260	201	-162	693	2224	197	1099	628	10505	739	447	908	191	402	326	574	370	1368	1491	584	370	290	769	659	415.155	706.3	1121.45	0.260363	0.433482
	R1A_SARS2_2937-2951	NVLEGSVAYESLRPD	351	917	755	1732	214	422	142	362	576	1024	43	452	1018	545	529	1004	509	910	302	253	12	555	1310	198	727	600	5033	590	335	485	225	285	240	370	413	1242	1788	460	340	397	387	-619	95.7727	603	698.773	0.285477	0.441701
	R1A_SARS2_2941-2955	GSVAYESLRPDTRYV	342	985	878	1008	108	196	624	-9	1114	8	-458	347	3604	740	269	1472	4244	2665	286	578	-173	26470	747	23530	1651	894	7310	1125	509	2982	337	307	592	654	760	2125	1645	2637	508	453	716	-367	2477.77	950.05	3427.82	0.0889321	0.295139
	R1A_SARS2_2945-2959	YESLRPDTRYVLMDG	240	435	651	893	94	169	223	140	529	-477	-201	323	260	254	194	506	845	830	162	415	-26	16415	304	219	601	346	2600	367	269	404	223	278	196	562	401	1278	1606	319	463	269	1059	-588	928.705	324.25	1252.95	0.0951503	0.30534
	R1A_SARS2_2949-2963	RPDTRYVLMDGSIIQ	25	106	105	156	-27	40	15	-86	104	44	44	60	224	37	53	151	145	70	18	79	-17	445	121	49	119	77	821	103	-35	46	64	18	43	45	23	107	52	26	143	89	28	119	44.85	68.15	113	0.381231	0.474634
	R1A_SARS2_2953-2967	RYVLMDGSIIQFPNT	899	4642	2287	3860	589	1298	2044	16	3785	110	49	2034	10240	2224	1146	5843	5377	8475	969	7480	725	1534	3750	639	2542	1524	25983	2799	594	4584	1021	1352	3572	2840	930	6043	7451	1907	2133	642	1866	-137	208.65	3168.35	3377	0.357491	0.467092
	R1A_SARS2_2957-2971	MDGSIIQFPNTYLEG	247	-445	604	-406	117	80	-64	109	30	245	-778	865	301	-429	300	-112	541	52	120	12	-190	3	49	198	-192	773	1116	741	-10	896	15	664	-39	59	175	353	-77	91	14	299	229	495	187.914	69.45	257.364	0.178988	0.385572
	R1A_SARS2_2961-2975	IIQFPNTYLEGSVRV	-101	294	269	736	48	135	169	66	156	-82	-329	115	177	168	146	363	-259	228	-46	135	-165	-224	-70	121	376	175	-837	203	12	92	233	181	-12	-92	-41	-194	-55	-72	9	7	-139	-2432	-252.309	119.4	-132.909	0.0254772	0.172136
	R1A_SARS2_2965-2979	PNTYLEGSVRVVTTF	121	52	185	333	26	43	133	15	210	71	-235	17	598	207	37	540	318	427	94	114	-102	55	136	46	265	96	2472	173	65	168	8	23	120	103	78	397	512	110	58	248	76	-442	46.7455	165.3	212.045	0.366933	0.468882
	R1A_SARS2_2969-2983	LEGSVRVVTTFDSEY	247	1132	584	1154	142	154	100	-252	476	-324	-428	1439	1913	477	300	1222	1675	940	462	368	-145	560	1188	163	740	859	8272	332	266	921	16	195	795	425	292	1677	2243	597	397	419	956	-490	350.859	589.05	939.909	0.376455	0.472087
	R1A_SARS2_2973-2987	VRVVTTFDSEYCRHG	152	802	1166	1312	1296	5	871	-179	1013	-187	-1021	125	2053	583	442	1256	1598	6299	1071	534	-412	4750	4802	1234	1428	1358	10173	1278	951	1999	722	430	1176	781	455	2137	2535	811	770	2932	652	-2469	790.132	959.55	1749.68	0.063798	0.260237
	R1A_SARS2_2977-2991	TTFDSEYCRHGTCER	-4	-27	143	414	83	-18	-51	-388	-30	-929	-689	1186	-122	37	47	85	-68	-78	34	38	-332	19	156	23	214	100	2228	107	133	163	64	30	-54	108	141	306	483	335	58	148	171	-1405	162.123	-16.85	145.273	0.005291	0.0762429
	R1A_SARS2_2981-2995	SEYCRHGTCERSEAG	56	-91	94	157	-205	57	-25	-279	61	-217	-621	178	-64	10	2	478	80	40	19	47	-251	82	0	84	180	275	225	52	139	105	63	18	-97	217	67	174	147	171	157	193	29	-606	75.8773	-11.15	64.7273	0.0151579	0.134112
	R1A_SARS2_2985-2999	RHGTCERSEAGVCVS	122	4	-54	-73	-132	-74	35	-208	80	-436	-435	-16	282	-101	-30	307	133	145	133	8	-374	24	63	86	205	104	4385	36	240	131	336	171	706	165	89	145	216	114	153	1494	-23	-1541	330.273	-15.5	314.773	0.00408978	0.0645736
	R1A_SARS2_2989-3003	CERSEAGVCVSTSGR	-202	-241	-85	-96	-338	-76	-90	-831	-20	-1511	-906	-322	-523	-252	-124	-354	-208	-27	114	237	-695	-208	32	-28	-76	28	-159	-36	11	-180	105	46	127	9	-9	81	-299	-41	-75	557	-280	-1924	155.75	-292.75	-137	0.0113227	0.114088
	R1A_SARS2_2993-3007	EAGVCVSTSGRWVLN	306	596	1656	1751	81	166	156	-386	688	-678	-1049	15221	2351	806	408	1472	2014	1666	419	166	1138	500	15937	424	13852	13621	8988	641	607	948	7517	777	1015	806	385	1991	2274	1011	625	460	1044	-1659	1923.23	1390.5	3313.73	0.0368694	0.21046
	R1A_SARS2_2997-3011	CVSTSGRWVLNNDYY	286	651	994	1111	-2	214	397	3	789	-156	-436	23787	3181	495	500	2646	896	1023	251	545	84	963	1195	195	1798	972	8597	559	588	1016	754	756	321	767	571	1293	1761	899	467	653	607	432	-711.114	1858.75	1147.64	0.120785	0.33099
	R1A_SARS2_3001-3015	SGRWVLNNDYYRSLP	1610	2102	2166	4685	817	544	526	-41	1386	-637	-653	19045	7954	627	664	4209	2649	5746	530	904	554	2197	2734	1399	4217	2547	23417	1682	1241	3548	1597	3098	1198	1745	2436	3449	4976	2287	9148	2823	1296	521	808.805	2741.65	3550.45	0.044571	0.227766
	R1A_SARS2_3005-3019	VLNNDYYRSLPGVFC	598	2463	1254	2512	226	1036	603	-200	1542	-614	-349	1483	9183	1995	1088	3957	2817	2055	594	746	-43	1623	1501	197	1538	3785	16931	1820	593	1587	410	1012	274	1159	732	2593	4783	1468	1180	374	1482	-1323	335.823	1649.45	1985.27	0.464881	0.493399
	R1A_SARS2_3009-3023	DYYRSLPGVFCGVDA	190	2004	585	1675	-39	172	312	-108	173	-489	-1030	617	2914	1267	280	1277	1662	542	130	399	-180	463	402	93	1984	422	8536	433	372	343	273	233	482	529	461	1745	1383	694	502	183	947	-1181	242.395	626.65	869.045	0.338873	0.463849
	R1A_SARS2_3013-3027	SLPGVFCGVDAVNLL	29	242	181	553	12	113	293	1503	528	-105	-404	48	3289	171	116	540	1189	707	156	496	-292	246	625	274	813	269	5137	526	291	470	181	187	312	150	124	544	920	238	170	146	238	-1869	-41.9409	482.85	440.909	0.352791	0.467092
	R1A_SARS2_3017-3031	VFCGVDAVNLLTNMF	23	320	195	270	-22	51	261	262	372	-536	-297	64	1307	249	68	741	1223	587	826	445	-294	193	155	26	666	95	1355	215	249	365	212	95	116	99	151	385	128	250	24	334	217	-1037	-138.677	320.45	181.773	0.18228	0.389138
	R1A_SARS2_3021-3035	VDAVNLLTNMFTPLI	145	497	189	246	23	49	896	233	269	204	84	50	1570	240	130	712	617	620	44	197	137	168	213	106	383	193	2745	308	359	426	162	122	824	158	156	408	735	225	122	91	193	437	43.3864	350.75	394.136	0.405448	0.478962
	R1A_SARS2_3025-3039	NLLTNMFTPLIQPIG	456	1269	764	1493	384	251	848	297	936	440	-96	608	4106	1602	397	1842	2138	1537	154	384	194	648	535	202	1078	562	5494	596	402	831	307	552	449	372	417	950	1795	463	273	171	705	1538	-148.045	990.5	842.455	0.260363	0.433482
	R1A_SARS2_3029-3043	NMFTPLIQPIGALDI	88	857	222	655	73	174	2231	114	609	593	-75	267	2372	928	248	1647	1511	930	66	278	166	314	293	249	719	360	4903	788	383	792	317	393	266	277	310	864	1375	362	268	439	516	1037	10.1909	689.4	699.591	0.276982	0.440029
	R1A_SARS2_3033-3047	PLIQPIGALDISASI	25	358	192	482	54	82	462	-69	182	-278	-253	62	2212	344	92	617	932	515	79	155	-223	137	274	-34	197	131	2890	217	28	72	52	154	-23	49	81	390	847	299	34	124	203	-1131	-95.5227	312.25	216.727	0.192462	0.392245
	R1A_SARS2_3037-3051	PIGALDISASIVAGG	52	259	74	443	-62	63	253	-297	87	-206	-440	120	569	198	131	436	567	161	106	233	-378	65	158	-1	61	246	1610	50	18	-104	-4	22	2	4	-2	202	529	3	-26	-88	82	-759	-60.5318	137.35	76.8182	0.0240226	0.16635
	R1A_SARS2_3041-3055	LDISASIVAGGIVAI	6	-308	52	-3	-20	-3	-130	-251	40	54	-1053	41	199	-156	-28	-290	-209	80	-6	2	14	-47	35	-17	-28	10	408	37	-28	58	-63	0	30	-23	-71	-291	27	-29	48	101	-116	-1425	36.8773	-99.15	-62.2727	0.329674	0.46102
	R1A_SARS2_3045-3059	ASIVAGGIVAIVVTC	136	511	203	1611	-21	98	93	-287	448	-279	-599	-52	1663	619	149	740	1301	556	83	104	-288	133	327	70	317	202	4106	310	101	223	136	162	628	382	131	963	1428	259	134	56	380	-1159	55.2864	353.85	409.136	0.381241	0.474634
	R1A_SARS2_3049-3063	AGGIVAIVVTCLAYY	-39	-484	-211	-255	-108	-112	-86	-589	-23	-475	-827	-96	-270	-66	-114	-577	-315	73	-64	34	-525	-154	-45	-21	-160	-111	-1440	-46	-13	-218	-46	-67	-90	-39	-55	-312	-476	-181	-125	18	-190	-3490	-123.709	-230.2	-353.909	0.325147	0.46102
	R1A_SARS2_3053-3067	VAIVVTCLAYYFMRF	-50	-5	120	614	-131	39	48	-434	139	-672	-993	-128	522	1	52	685	395	478	33	123	-449	-4	159	40	-18	56	1450	-1	-1	68	1228	-137	147	190	78	626	507	246	173	190	127	-1599	98.0182	41.8	139.818	0.17246	0.380614
	R1A_SARS2_3057-3071	VTCLAYYFMRFRRAF	-70	1743	416	773	54	1	1218	-75	948	-910	-589	-85	6341	380	31	1982	459	8389	221	776	-801	-66	450	1000	883	617	18831	867	1210	3212	1418	335	3227	441	617	1195	-382	670	145	999	180	-885	452.714	1100.15	1552.86	0.21379	0.404789
	R1A_SARS2_3061-3075	AYYFMRFRRAFGEYS	2223	2894	5211	4628	3508	4231	4422	2933	4200	2205	3364	1541	1721	2674	1934	2902	2914	5760	4327	4489	17969	11311	11107	8803	5348	26328	21209	3172	14737	4515	11010	7621	9600	13142	15077	20142	10951	17531	10024	20295	14405	10684	9549.63	3404.05	12953.7	1.13726e-07	6.97396e-05
	R1A_SARS2_3065-3079	MRFRRAFGEYSHVVA	4094	11463	10998	15146	10234	3936	11872	6973	13973	1568	4962	7416	15993	9811	3069	13349	10899	33472	10331	7288	46097	43986	37911	28936	39330	46130	44480	34435	41306	27793	32488	30256	36123	37778	49393	45593	38265	50734	42271	47233	44206	40482	29895.2	10342.4	40237.5	2.86195e-08	3.15902e-05
	R1A_SARS2_3069-3083	RAFGEYSHVVAFNTL	-72	-35	44	31	-57	-11	-27	-42	-7	-135	-73	-146	-22	-51	-6	52	-18	53	-7	-39	-12	8	-26	29	24	53	38	7	4	12	14	-16	-23	15	-96	-307	17	-79	37	-24	-145	-2259	-95.6455	-28.4	-124.045	0.18228	0.389138
	R1A_SARS2_3073-3087	EYSHVVAFNTLLFLM	-82	-260	-72	106	-84	10	-8	125	-22	-219	-693	-163	-165	-174	-36	-148	389	52	33	-44	-28	2	12	18	-103	-41	-155	48	72	7	82	13	153	38	56	84	-127	125	15	100	10	5	90.2955	-72.75	17.5455	0.00926325	0.103753
	R1A_SARS2_3077-3091	VVAFNTLLFLMSFTV	58	113	201	350	24	48	64	41	260	59	-68	136	249	186	135	174	206	288	40	139	-25	52	209	23	67	72	2098	224	86	67	45	107	101	156	59	392	394	78	90	48	54	13	65.3045	135.15	200.455	0.276958	0.440029
	R1A_SARS2_3081-3095	NTLLFLMSFTVLCLT	126	1132	372	1566	48	137	281	-354	672	-186	-727	145	1871	804	142	932	1132	1316	189	364	-240	260	430	79	352	146	7815	544	-5	317	322	441	1489	410	629	2040	2248	790	250	77	604	-2212	264.9	498.1	763	0.386049	0.474634
	R1A_SARS2_3085-3099	FLMSFTVLCLTPVYS	736	5021	2465	5857	466	1618	1700	-286	3704	-127	-683	1202	15907	4414	1481	3705	7480	4640	610	2037	-512	2200	3150	959	2511	1545	38187	3612	202	3023	580	1649	2072	2094	1075	7588	10358	2432	1440	512	3986	-1310	873.241	3097.35	3970.59	0.425093	0.48343
	R1A_SARS2_3089-3103	FTVLCLTPVYSFLPG	1102	6606	2500	7718	1117	2087	2142	190	8013	621	340	1258	16087	3197	2133	5543	5196	8347	970	4102	129	2579	3959	1115	4837	1202	44729	3357	728	2866	745	1097	1615	3324	1636	9980	13218	2695	1585	813	4345	-427	860.505	3963.45	4823.95	0.294094	0.446276
	R1A_SARS2_3093-3107	CLTPVYSFLPGVYSV	1367	6366	3260	9132	1009	1746	1794	-93	3738	139	-511	953	16611	4047	1966	5572	7353	4309	714	3901	-121	2885	3605	1399	3533	5531	29592	3878	478	6144	521	2310	1011	2173	1668	10770	10315	2331	1630	967	5387	1159	747.986	3668.65	4416.64	0.474899	0.495363
	R1A_SARS2_3097-3111	VYSFLPGVYSVIYLY	811	4648	1559	5064	495	1099	852	398	2795	-47	104	1225	7245	1723	1538	2490	2195	3405	514	1423	-134	1401	1698	402	1525	739	22992	1937	863	1557	319	340	1218	1518	622	4665	6904	1240	549	332	2216	-1550	357.427	1976.8	2334.23	0.185649	0.389138
	R1A_SARS2_3101-3115	LPGVYSVIYLYLTFY	26	-561	136	-147	50	17	-105	-74	93	42	-1102	32	-141	-210	11	-421	-184	150	-61	-28	-573	-153	-60	51	-174	20	-292	228	28	170	-26	36	-134	-50	-119	-302	-496	-129	-206	197	-231	-2115	-72.9682	-123.85	-196.818	0.285477	0.441701
	R1A_SARS2_3105-3119	YSVIYLYLTFYLTND	29	-318	-18	-158	-81	-52	-68	-132	-17	-417	-431	-72	-442	-308	6	-300	-6	156	33	59	-346	-244	-94	-34	-174	11	-629	38	7	14	-1	-10	-68	16	-54	-183	-439	-35	-66	-30	-211	-1872	-73.3318	-126.85	-200.182	0.459878	0.493399
	R1A_SARS2_3109-3123	YLYLTFYLTNDVSFL	-149	-207	-135	112	-147	-176	18	-236	-98	-303	-249	-402	-503	-337	83	-166	67	54	40	28	-374	-191	-129	-35	4	-53	-228	-502	15	45	113	71	-16	-75	9	-97	-305	96	87	64	21	-522	44.3	-135.3	-91	0.17248	0.380614
	R1A_SARS2_3113-3127	TFYLTNDVSFLAHIQ	152	1533	450	1358	87	189	292	-180	621	-312	-500	211	2612	879	405	1626	1172	1187	206	427	-298	746	1073	260	1039	763	13678	935	638	878	380	262	328	881	367	1982	2256	981	579	503	1095	213	721.932	620.75	1342.68	0.101721	0.311368
	R1A_SARS2_3117-3131	TNDVSFLAHIQWMVM	210	954	483	1213	162	20	535	139	558	42	-204	1041	1276	846	165	2044	1193	2002	185	149	123	1080	348	315	672	953	6916	456	671	747	481	583	311	612	517	1214	1581	1045	851	406	532	-362	260.805	650.65	911.455	0.24429	0.423974
	R1A_SARS2_3121-3135	SFLAHIQWMVMFTPL	904	3532	1252	5144	636	444	1019	87	1938	230	-350	1227	6102	2367	667	6628	2789	3613	598	2056	257	2457	2359	495	3374	1888	28305	1788	1127	1437	818	591	756	2154	869	4091	6607	1081	1679	1579	2012	2088	1038.21	2044.15	3082.36	0.30283	0.449763
	R1A_SARS2_3125-3139	HIQWMVMFTPLVPFW	1208	5605	2074	4195	870	625	1615	423	2706	19	-94	5862	9391	3234	1601	7213	3557	3899	1173	1202	966	4745	4133	890	3110	1462	34348	2266	1367	2878	2510	2315	623	2280	1171	7299	9692	2884	3173	1808	3609	694	1463.96	2818.9	4282.86	0.276982	0.440029
	R1A_SARS2_3129-3143	MVMFTPLVPFWITIA	974	5904	2083	6445	633	1255	1687	187	5279	109	-453	6215	12718	3724	1233	5993	6437	4996	963	3618	-151	2828	3297	960	5265	1388	35166	2105	456	3013	975	1194	3531	2569	998	6727	13373	2416	1859	624	3258	-1560	604.136	3500	4104.14	0.294094	0.446276
	R1A_SARS2_3133-3147	TPLVPFWITIAYIIC	261	1183	64	3180	9	93	335	59	1374	-467	-113	17	2073	417	120	993	407	1062	189	713	-42	356	468	73	1059	40	7679	302	290	102	144	46	265	780	258	683	2100	268	183	159	380	-1403	46.55	598.45	645	0.425093	0.48343
	R1A_SARS2_3137-3151	PFWITIAYIICISTK	-56	243	39	443	0	14	38	-215	287	-699	-555	18	403	-54	26	302	272	618	89	56	-591	51	221	69	166	85	2270	250	83	233	109	83	2085	242	50	383	647	200	96	-62	115	-1622	171.232	63.45	234.682	0.110951	0.322479
	R1A_SARS2_3141-3155	TIAYIICISTKHFYW	323	1522	830	2780	44	403	265	322	322	-915	-93	773	983	502	505	1491	621	1253	1059	620	-125	895	1553	183	399	641	15233	508	731	288	140	217	1729	1260	487	2613	4405	790	549	342	1294	-1433	805.818	680.5	1486.32	0.329699	0.46102
	R1A_SARS2_3145-3159	IICISTKHFYWFFSN	-27	518	234	863	-47	-11	75	-179	176	-131	-488	296	-93	213	58	475	183	309	147	38	-273	99	293	98	214	231	2898	101	244	258	83	151	721	277	131	641	999	359	265	187	409	-1503	182.414	130.45	312.864	0.0400325	0.216395
	R1A_SARS2_3149-3163	STKHFYWFFSNYLKR	69	-168	-91	-140	201	-63	-147	-316	-230	-970	-652	-88	-214	-253	126	-49	17	-195	40	359	-477	-59	51	3	-247	69	-505	-108	301	-268	-11	-11	31	309	-41	19	-141	26	20	95	62	-2637	-21.7545	-138.2	-159.955	0.145067	0.358567
	R1A_SARS2_3153-3167	FYWFFSNYLKRRVVF	209	486	624	1399	86	87	315	-110	322	-163	-683	66	275	91	168	880	276	2027	185	337	-438	15	413	98	48	251	3049	486	596	543	262	190	354	620	214	793	852	472	505	287	375	-2420	0.0136364	343.85	343.864	0.169273	0.380614
	R1A_SARS2_3157-3171	FSNYLKRRVVFNGVS	548	1550	1505	3495	370	514	1382	127	879	-600	-179	379	3890	600	221	2717	1244	3468	366	1265	37	1618	3381	651	2364	1984	16757	1187	2325	1198	978	1143	2842	1854	1269	4423	3704	2196	1620	1415	1848	-564	1277.95	1187.05	2465	0.0166655	0.138938
	R1A_SARS2_3161-3175	LKRRVVFNGVSFSTF	516	1215	758	2434	441	327	613	-323	1269	329	-236	553	3653	1004	305	2587	2029	3136	286	1049	143	744	6970	284	1096	949	11959	537	512	3034	697	715	3539	1620	468	2703	3464	943	1396	627	1134	569	907.432	1097.25	2004.68	0.120785	0.33099
	R1A_SARS2_3165-3179	VVFNGVSFSTFEEAA	282	985	365	1180	200	23	344	262	478	298	106	307	3765	299	105	868	1320	1105	70	271	175	749	603	100	1024	367	7008	419	425	634	207	370	330	341	364	1615	2016	409	387	220	984	969	264.532	631.65	896.182	0.0889321	0.295139
	R1A_SARS2_3169-3183	GVSFSTFEEAALCTF	195	-208	397	486	1772	126	-54	47	-11	60	-1115	237	-148	-185	136	292	1426	228	74	-1	-504	-112	43	176	218	482	-39	424	200	593	81	387	-19	107	312	1045	-177	528	-90	255	626	-312	4.3	187.7	192	0.30283	0.449763
	R1A_SARS2_3173-3187	STFEEAALCTFLLNK	7	391	256	1322	-176	96	126	-494	357	-904	-619	104	1569	223	144	371	842	653	132	108	-536	209	333	5	259	232	4512	179	112	61	220	145	172	333	223	1332	1429	420	233	436	450	-1997	172.873	225.4	398.273	0.195906	0.396481
	R1A_SARS2_3177-3191	EAALCTFLLNKEMYL	285	1878	728	3368	35	396	191	-346	772	-701	-862	1524	6404	895	386	1640	2450	884	123	451	-358	1032	2188	139	1185	388	20832	287	512	654	172	454	204	933	623	2412	4806	878	735	542	1351	-935	749.223	1025.05	1774.27	0.357491	0.467092
	R1A_SARS2_3181-3195	CTFLLNKEMYLKLRS	364	1831	926	2284	-57	460	631	-337	1955	-580	-1024	329	6764	1260	391	3923	1644	3782	186	1250	-884	1004	6063	565	2490	1089	26916	1082	348	1785	752	449	1464	1556	843	5065	6595	2005	2221	736	1082	-2834	1445.99	1299.1	2745.09	0.136635	0.347852
	R1A_SARS2_3185-3199	LNKEMYLKLRSDVLL	277	1474	894	2416	-38	164	555	-291	628	-748	-570	285	4675	537	397	1322	879	1837	177	604	-405	929	1035	200	1710	820	9749	565	222	714	248	274	961	537	594	2132	2556	4834	1304	5891	910	-2534	737.482	773.7	1511.18	0.0951593	0.30534
	R1A_SARS2_3189-3203	MYLKLRSDVLLPLTQ	379	3817	1935	1907	307	543	1736	-433	1785	36	-366	394	11262	1196	533	9320	3650	11763	181	2053	-466	1032	1561	1421	1868	1362	30830	1885	331	4026	737	1154	2501	2031	691	4698	6477	2735	1109	2901	1583	-1766	522.873	2599.9	3122.77	0.276982	0.440029
	R1A_SARS2_3193-3207	LRSDVLLPLTQYNRY	1734	3384	2944	4941	1038	723	3216	634	3176	1801	552	1663	13072	1935	839	5887	4819	12185	841	3765	5060	5753	5729	1953	11003	5457	26046	4444	5894	5477	2142	3761	4487	2789	32610	10021	10518	6436	13716	4494	13171	2062	4861.78	3457.45	8319.23	0.000386753	0.0139509
	R1A_SARS2_3197-3211	VLLPLTQYNRYLALY	548	3695	3018	2797	481	1614	2663	-218	2327	1322	-344	828	16145	1633	693	9602	4807	15163	652	3761	44	1686	3977	1450	3828	2161	34583	2103	1164	5711	1208	1173	4864	3124	1832	8881	9337	2890	1967	1158	2099	1204	824.468	3559.35	4383.82	0.2138	0.404789
	R1A_SARS2_3201-3215	LTQYNRYLALYNKYK	101	-170	220	844	-252	81	60	-318	-70	-1269	-355	-6	-413	247	21	4	-428	136	58	30	-572	136	214	17	-64	142	731	-79	416	-200	90	45	94	358	348	351	741	456	150	65	-84	-2472	114.086	-73.95	40.1364	0.0294526	0.188791
	R1A_SARS2_3205-3219	NRYLALYNKYKYFSG	274	951	704	2145	111	250	215	-653	25	-1106	-956	321	1087	487	276	1925	604	780	192	732	-597	484	1468	254	-69	924	9270	302	812	332	168	238	10314	35235	771	3101	3151	1004	892	352	889	-2918	2598.94	418.2	3017.14	0.0577415	0.25152
	R1A_SARS2_3209-3223	ALYNKYKYFSGAMDT	-29	261	200	535	-55	142	22	-365	243	-418	-802	201	-314	187	203	945	-244	-513	31	330	-721	156	943	35	67	518	4908	-152	-46	-403	-47	46	-77	582	190	1133	1138	376	436	406	324	-2501	304.318	28	332.318	0.106268	0.316509
	R1A_SARS2_3213-3227	KYKYFSGAMDTTSYR	503	202	395	516	79	59	80	-610	-130	-216	-1019	358	-529	108	172	1309	-183	-539	86	600	-255	111	813	245	-256	392	3081	-148	87	-432	-67	176	-111	499	501	629	873	574	712	1107	665	-1462	289.495	62.05	351.545	0.063798	0.260237
	R1A_SARS2_3217-3231	FSGAMDTTSYREAAC	22	-93	368	118	356	29	-2	-188	138	445	-424	130	187	150	83	714	33	-3	34	-61	-61	308	364	320	741	536	1944	458	555	715	458	182	-9	358	399	615	774	716	274	795	119	615	406.2	101.8	508	9.66057e-05	0.00528521
	R1A_SARS2_3221-3235	MDTTSYREAACCHLA	577	266	421	656	-244	67	45	-328	200	-671	-892	525	545	549	84	696	539	2577	185	84	-401	639	783	51	322	300	4952	0	668	372	1042	448	240	428	535	782	1058	791	1977	20959	579	-304	1352.36	294.05	1646.41	0.0226298	0.162231
	R1A_SARS2_3225-3239	SYREAACCHLAKALN	1277	-431	59	125	-356	28	-36	-287	1168	-984	-501	-60	-673	6216	-138	41	-90	4653	76	-138	25934	9	9166	-28	-372	1113	-1995	409	299	-341	1863	627	311	25	180	115	-514	-8	1058	1059	72	-1859	1189.96	497.45	1687.41	0.106259	0.316509
	R1A_SARS2_3229-3243	AACCHLAKALNDFSN	1277	-37	408	586	-299	173	-62	-168	1472	-1127	-323	458	2567	240	18	34	-75	217	122	39	-28	461	831	1182	4831	386	4107	399	209	634	266	417	-73	360	492	974	543	514	80	556	327	-1088	468.545	276	744.545	0.0137753	0.128205
	R1A_SARS2_3233-3247	HLAKALNDFSNSGSD	185	-147	317	74	-181	194	3	-251	369	-565	-493	-11	-48	-41	-25	-28	75	210	55	16	-506	282	380	187	313	555	1091	-16	99	79	253	224	-26	309	175	197	55	148	199	293	168	-1274	159.373	-14.6	144.773	0.0047421	0.0699776
	R1A_SARS2_3237-3251	ALNDFSNSGSDVLYQ	69	21	44	184	24	-9	45	158	179	164	50	-57	-514	32	11	298	512	190	28	118	95	135	8	-17	209	152	-78	-4	164	105	66	46	127	30	34	199	139	153	56	98	77	388	21.8318	77.35	99.1818	0.325153	0.46102
	R1A_SARS2_3241-3255	FSNSGSDVLYQPPQT	243	234	242	494	187	118	75	143	198	286	-140	1614	886	341	71	1523	683	737	63	48	277	374	487	128	772	2846	3900	195	360	569	434	378	231	476	433	642	955	506	333	252	271	1937	359.336	402.3	761.636	0.0120982	0.118597
	R1A_SARS2_3245-3259	GSDVLYQPPQTSITS	112	173	268	299	134	66	261	61	591	199	-236	259	1292	505	153	1108	929	812	95	686	-124	468	339	3	467	387	2978	165	183	333	236	245	32	275	360	359	963	379	149	190	432	-228	2.15	388.35	390.5	0.484933	0.496596
	R1A_SARS2_3249-3263	LYQPPQTSITSAVLQ	810	383	312	565	206	179	286	-59	864	819	-425	293	1716	482	51	866	1333	911	162	1460	-207	2352	343	83	385	596	5377	345	437	353	395	210	314	147	382	465	1036	2263	192	393	268	-53	170.027	560.7	730.727	0.405456	0.478962
	R1A_SARS2_3253-3267	PQTSITSAVLQSGFR	2388	484	736	1487	437	481	854	-47	1525	4558	-150	1398	833	781	512	1604	1621	2054	2248	1837	-10	21300	1762	192	802	679	4616	841	381	560	1536	496	560	1128	1704	1550	1909	24045	800	1533	419	-566	1728.72	1282.05	3010.77	0.415244	0.481562
	R1A_SARS2_3257-3271	ITSAVLQSGFRKMAF	1033	4803	2605	5658	777	693	2331	43	2831	332	412	2335	5046	2538	2306	5833	2091	9418	936	2094	3492	3723	6979	1678	3725	3918	31284	2618	1924	2349	1762	2155	2859	4102	12507	6867	8432	8383	7821	3871	4016	1109	3002.16	2705.75	5707.91	0.00703502	0.0896681
	R1A_SARS2_3261-3275	VLQSGFRKMAFPSGK	673	1503	1713	2549	769	636	758	-148	935	273	302	318	286	877	470	1141	798	1982	168	950	471	2220	1919	1551	348	5698	8463	660	1307	563	562	562	715	1335	3970	2959	2668	2532	739	1770	823	-303	1040.17	847.65	1887.82	0.0303066	0.189243
	R1A_SARS2_3265-3279	GFRKMAFPSGKVEGC	315	2143	544	674	-93	79	248	-374	140	-222	-620	174	-504	242	146	762	32	-64	81	-92	-482	579	528	238	-141	2087	3546	-67	290	179	153	329	196	443	1155	460	786	1051	401	436	176	-1243	323.995	180.55	504.545	0.0226342	0.162231
	R1A_SARS2_3269-3283	MAFPSGKVEGCMVQV	10	120	77	196	-1	32	43	89	99	-402	-161	-10	3	61	37	345	74	91	31	124	-34	81	10	7	147	155	811	38	68	71	31	29	-13	66	107	177	20	105	11	-5	2	-924	0.736364	42.9	43.6364	0.376446	0.472087
	R1A_SARS2_3273-3287	SGKVEGCMVQVTCGT	-142	1	-100	564	-74	-7	51	-18	-22	-412	-702	-113	-370	-73	11	743	-14	54	6	16	-530	-239	-57	-13	177	-67	-859	106	147	226	130	34	-78	31	0	-126	-392	31	-64	-29	-99	-940	-88.6318	-30.05	-118.682	0.454883	0.491389
	R1A_SARS2_3277-3291	EGCMVQVTCGTTTLN	50	115	101	273	-103	75	30	-136	183	-70	-434	94	786	463	32	1209	475	415	105	297	-472	111	1167	65	589	116	3093	231	40	226	129	114	336	29	84	291	619	429	378	-32	126	-970	106.5	198	304.5	0.24429	0.423974
	R1A_SARS2_3281-3295	VQVTCGTTTLNGLWL	713	2836	993	2814	440	712	790	192	2766	208	-48	3843	5692	1216	1155	2560	2463	2498	405	3114	140	1414	5205	287	2531	756	16122	1592	786	1368	457	1105	616	1384	470	2975	4062	1213	946	341	1789	-347	286.991	1768.1	2055.09	0.366933	0.468882
	R1A_SARS2_3285-3299	CGTTTLNGLWLDDVV	66	332	174	428	25	117	119	84	487	-31	-448	112	1867	231	141	679	935	744	82	72	-271	384	347	77	608	304	5219	311	204	560	123	161	212	273	214	634	642	420	251	258	383	-195	194.609	310.8	505.409	0.11096	0.322479
	R1A_SARS2_3289-3303	TLNGLWLDDVVYCPR	407	788	488	1698	64	150	257	381	909	-321	-65	289	1506	407	423	715	1256	869	366	1090	635	472	687	359	659	157	7975	586	392	431	144	250	294	614	318	1349	1500	407	436	278	574	-433	238.15	583.85	822	0.425081	0.48343
	R1A_SARS2_3293-3307	LWLDDVVYCPRHVIC	262	-334	-192	-257	-42	-32	-65	134	98	-689	-270	-142	548	-321	118	5	2971	430	890	529	-81	249	318	48	-230	29	1945	123	46	-103	-9	27	-183	327	1434	5601	133	2286	28	1474	3216	-307	562.086	182.05	744.136	0.0703375	0.269578
	R1A_SARS2_3297-3311	DVVYCPRHVICTSED	13	519	362	1611	-70	6	142	5	812	-276	-374	298	982	535	82	988	97	661	185	108	-117	589	710	178	796	312	9511	419	500	731	268	437	274	409	343	1288	1783	849	436	301	752	-441	589.7	334.3	924	0.0400325	0.216395
	R1A_SARS2_3301-3315	CPRHVICTSEDMLNP	64	-451	404	244	-261	45	46	-111	1031	-204	-526	166	196	231	-15	940	109	982	1338	-25	-544	287	450	346	162	475	1258	222	235	823	220	149	1687	451	260	51	411	437	242	638	8	651	195.259	210.15	405.409	0.0177377	0.143751
	R1A_SARS2_3305-3319	VICTSEDMLNPNYED	503	826	951	1548	-9	160	89	438	1960	-458	-355	1021	3597	439	299	1130	558	1266	495	259	-101	1486	1214	1172	1491	1277	11699	988	771	1382	404	764	481	1394	755	1377	3007	3346	549	553	800	728	879.468	735.85	1615.32	0.0156492	0.134112
	R1A_SARS2_3309-3323	SEDMLNPNYEDLLIR	283	968	623	1078	-97	244	225	-143	442	-355	-817	227	2427	587	247	1039	1302	879	270	45	-268	901	1042	285	1289	777	11329	956	706	727	361	395	257	768	636	1191	1338	927	1075	692	974	-352	708.391	473.7	1182.09	0.0226342	0.162231
	R1A_SARS2_3313-3327	LNPNYEDLLIRKSNH	243	628	603	1040	-5	218	287	-137	1188	-296	-533	330	1336	135	315	1147	547	989	135	154	-333	953	1032	398	895	750	8920	238	361	417	434	682	735	952	576	1457	2080	932	1336	1856	610	-1565	661.8	416.2	1078	0.0171871	0.14203
	R1A_SARS2_3317-3331	YEDLLIRKSNHNFLV	638	2631	1183	2728	-18	396	391	-411	1430	-192	-707	816	6183	1800	695	1495	2850	1693	492	786	-43	1852	2795	584	2626	2004	30597	2107	693	1325	544	982	1044	1867	1076	3954	4843	1791	1753	2602	2478	-188	1814.5	1243.95	3058.45	0.0379082	0.210478
	R1A_SARS2_3321-3335	LIRKSNHNFLVQAGN	317	611	1202	2167	200	472	305	-41	827	-277	-182	218	172	330	657	1279	411	1355	116	803	1817	453	996	293	332	836	6741	296	392	352	269	332	474	757	358	1997	1542	597	610	579	474	-1187	330.627	547.1	877.727	0.131188	0.342218
	R1A_SARS2_3325-3339	SNHNFLVQAGNVQLR	-12	306	93	1038	12	18	160	-69	193	-47	-265	54	422	271	15	508	490	737	26	149	-88	15	62	60	124	121	1643	178	155	154	127	95	255	177	107	378	455	243	133	305	105	-433	-6.26818	204.95	198.682	0.390875	0.476542
	R1A_SARS2_3329-3343	FLVQAGNVQLRVIGH	922	4302	2624	4559	671	799	2952	-219	4051	-348	-49	1143	9168	1531	541	7544	4023	10882	659	1917	-450	1072	2060	513	954	1605	21874	1488	480	3159	1016	1196	5179	3124	832	5011	5603	1833	1047	507	1273	-2287	-288.645	2883.6	2594.95	0.338873	0.463849
	R1A_SARS2_3333-3347	AGNVQLRVIGHSMQN	625	992	1019	1637	159	1605	593	-233	1022	-713	336	1214	830	293	424	969	1320	3044	303	975	-8	499	930	389	456	830	8477	734	621	614	1085	429	970	1222	700	2370	2338	1090	413	822	616	-2029	250.573	820.7	1071.27	0.5	0.5
	R1A_SARS2_3337-3351	QLRVIGHSMQNCVLK	-35	-544	227	43	-355	-14	154	-499	148	-921	-710	-372	-628	3	24	-363	-254	132	133	-28	-622	-160	5658	-13	-90	140	189	-97	6958	-299	228	39	2452	-36	454	76	104	633	-261	-51	-176	-2772	754.495	-192.95	561.545	0.0521465	0.243483
	R1A_SARS2_3341-3355	IGHSMQNCVLKLKVD	102	1069	370	1494	-300	222	-54	-285	337	-1036	-753	159	3842	621	193	468	806	850	53	-76	-774	193	604	20	379	-17	9727	593	-8	159	221	320	272	403	402	2072	2907	441	69	-17	871	-3343	300.173	404.1	704.273	0.338854	0.463849
	R1A_SARS2_3345-3359	MQNCVLKLKVDTANP	-27	300	195	461	-265	51	15	-591	469	-789	-1337	25	767	137	141	458	594	336	0	-27	-729	-25	338	7	-135	64	4318	162	-25	50	113	55	571	154	154	858	863	97	-105	-92	44	-2421	150.532	45.65	196.182	0.494976	0.496596
	R1A_SARS2_3349-3363	VLKLKVDTANPKTPK	60	3366	265	1753	-328	113	225	-613	764	-1468	-535	-117	555	-27	291	477	288	1243	129	-6	-1125	-244	311	83	8353	8475	3528	18	20	-218	1306	84	372	91	368	645	717	26401	-188	85	-340	-3926	1715.34	321.75	2037.09	0.366933	0.468882
	R1A_SARS2_3353-3367	KVDTANPKTPKYKFV	443	1579	760	1442	67	242	269	-516	59	159	-660	510	368	1076	251	2079	365	8	440	195	-128	476	1247	120	1903	1978	9716	-4	404	-52	252	339	-3	690	376	1298	2666	8767	431	874	422	-1845	903.518	456.8	1360.32	0.178988	0.385572
	R1A_SARS2_3357-3371	ANPKTPKYKFVRIQP	535	1116	1821	4063	418	446	994	-98	837	-893	-512	269	4850	705	413	2684	2133	3509	140	1593	-417	717	2218	284	846	1339	26649	170	362	550	586	378	2368	2143	985	4852	5442	7211	677	693	1568	-1631	1384.76	1251.15	2635.91	0.285477	0.441701
	R1A_SARS2_3361-3375	TPKYKFVRIQPGQTF	1412	3771	4492	6388	1331	1380	1556	-189	3872	1086	-103	2024	15506	2554	1026	7481	5231	10548	885	2969	576	2342	5504	1247	2499	3815	34226	1299	804	4089	978	1441	4829	5079	1684	8906	12134	4188	2793	1591	2479	20	999.136	3661	4660.14	0.405456	0.478962
	R1A_SARS2_3365-3379	KFVRIQPGQTFSVLA	1371	12940	6220	5749	1174	2476	5369	80	6543	1911	592	1318	30724	5243	1627	21664	8528	24635	410	7239	930	3180	5908	2282	4374	4752	42402	3533	879	9491	2106	2416	12887	6213	2475	13762	18251	5799	3425	1550	4338	1938	-341.059	7290.65	6949.59	0.425093	0.48343
	R1A_SARS2_3369-3383	IQPGQTFSVLACYNG	289	1444	653	3291	-6	209	459	-51	615	-823	-485	665	3060	768	471	2267	2386	1114	241	972	-328	417	871	23	686	811	8325	654	719	1368	263	660	1125	678	619	3436	2464	1201	215	250	2077	-1620	255.505	876.95	1132.45	0.285477	0.441701
	R1A_SARS2_3373-3387	QTFSVLACYNGSPSG	137	1235	475	928	119	217	258	-66	1559	-56	-926	206	4185	677	295	1908	1247	1648	130	621	-766	648	1031	248	1676	698	17100	1287	169	1739	311	429	711	1023	380	1919	3332	781	384	189	771	-2099	712.923	739.85	1452.77	0.142235	0.354079
	R1A_SARS2_3377-3391	VLACYNGSPSGVYQC	3249	3797	3156	6988	881	1063	2091	426	5086	2558	160	2710	18596	2470	1633	6167	6416	3678	230	3655	320	2555	5063	663	5193	2803	37166	3356	1144	2854	1115	4130	3271	4772	2783	5571	9574	3426	1840	1796	4319	1498	1031.86	3750.5	4782.36	0.338873	0.463849
	R1A_SARS2_3381-3395	YNGSPSGVYQCAMRP	634	324	859	337	33	114	285	-127	646	811	-262	237	644	566	198	725	606	561	13	375	144	1022	1701	641	1254	1043	3488	786	844	1780	782	647	312	9284	886	1055	2098	1525	859	3797	907	576	1231.55	378.95	1610.5	7.39218e-06	0.00090661
	R1A_SARS2_3385-3399	PSGVYQCAMRPNFTI	417	-354	461	384	222	73	634	302	589	52	-346	-17	154	385	154	-573	893	2570	499	406	5231	3126	1852	253	887	2451	4841	736	660	577	1288	706	381	317	1550	815	-264	742	256	5367	86	621	1131.07	345.25	1476.32	0.000934208	0.0257905
	R1A_SARS2_3389-3403	YQCAMRPNFTIKGSF	-7	-444	58	-129	-110	-39	6	-476	59	-1061	-1307	-166	-1161	-164	7	83	68	577	72	463	-884	-68	28	32	-110	-84	-778	23	68	-347	71	116	108	-107	-23	145	80	173	-166	-71	-59	-3322	-51.6773	-183.55	-235.227	0.316126	0.457737
	R1A_SARS2_3393-3407	MRPNFTIKGSFLNGS	-59	482	230	410	58	54	324	-63	271	221	-207	9	801	296	6	1175	231	1166	-26	240	-63	197	239	214	800	429	4004	1649	254	694	206	215	465	231	190	524	1101	608	187	173	237	-15	289.005	280.95	569.955	0.136626	0.347852
	R1A_SARS2_3397-3411	FTIKGSFLNGSCGSV	606	1337	575	1397	62	214	1192	29202	1472	-388	-812	483	1915	953	483	1916	1987	839	1192	857	-478	702	1089	206	642	946	12965	592	578	534	450	598	5643	834	560	1479	3441	581	384	334	595	-2912	-921.236	2274.1	1352.86	0.166104	0.376989
	R1A_SARS2_3401-3415	GSFLNGSCGSVGFNI	-92	-579	-94	-38	-56	-37	-94	-323	91	-376	-1218	-109	-224	-154	-4	-336	-57	85	-19	-39	-796	-228	-59	-10	-122	-28	-362	6	32	-121	-30	-60	-38	17	-54	-206	-330	-81	-105	138	-212	-1989	-27.1682	-183.65	-210.818	0.400573	0.478962
	R1A_SARS2_3405-3419	NGSCGSVGFNIDYDC	40	198	102	639	-105	-35	-34	-349	261	-497	-633	93	892	14	27	458	495	229	100	10	-456	56	178	33	272	423	4295	151	230	125	44	150	-104	354	909	567	981	324	-73	99	234	-1906	217.75	95.25	313	0.0889321	0.295139
	R1A_SARS2_3409-3423	GSVGFNIDYDCVSFC	194	2155	933	1502	-209	549	533	-322	986	-548	-859	865	5931	860	465	1772	1041	745	240	423	-671	846	1770	768	2563	1056	23388	1825	800	1161	450	759	209	1404	774	2555	5822	1521	815	656	1566	-1483	1344.2	862.8	2207	0.0577415	0.25152
	R1A_SARS2_3413-3427	FNIDYDCVSFCYMHH	-56	655	-41	1978	-132	-39	209	-333	-39	-802	-477	-132	718	375	-69	1063	-389	23	11	193	-626	-75	515	-7	141	7	1659	233	807	-57	121	53	-162	64	86	-103	1	-81	44	65	-6	-771	-49.0727	135.8	86.7273	0.366922	0.468882
	R1A_SARS2_3417-3431	YDCVSFCYMHHMELP	1087	455	931	1186	8903	180	108	-26	707	-16	-669	763	2109	282	972	1341	2028	864	351	51	90	1490	7354	248	547	699	12225	496	1042	918	524	1016	1728	1328	726	1235	2568	1826	1008	1157	824	-745	660.741	1080.35	1741.09	0.0773806	0.280042
	R1A_SARS2_3421-3435	SFCYMHHMELPTGVH	2376	4961	3389	3649	-10	14917	439	679	14901	1099	807	2499	230	4056	215	1409	643	687	293	1705	127	2286	1460	252	3303	1468	561	2619	747	-23	699	1199	417	1395	569	1062	-260	2149	5278	1833	601	835	-1648.25	2947.2	1298.95	0.166124	0.376989
	R1A_SARS2_3425-3439	MHHMELPTGVHAGTD	216	-60	242	116	-145	93	-17	-139	303	-296	-558	96	-5	139	3	581	-54	273	12	16	-459	202	179	134	38	678	-265	1	161	195	245	304	-14	238	174	-54	-230	192	269	251	34	-1406	-1.39091	40.8	39.4091	0.175705	0.384808
	R1A_SARS2_3429-3443	ELPTGVHAGTDLEGN	75	166	171	456	63	24	183	708	333	288	-81	214	948	-17	92	712	506	626	49	236	-11	338	219	30	389	544	2331	179	220	349	125	161	79	263	206	290	479	232	228	205	110	333	44.1727	287.6	331.773	0.343487	0.465672
	R1A_SARS2_3433-3447	GVHAGTDLEGNFYGP	4192	814	1032	2303	294	355	139	112	600	1034	21	854	2310	728	139	1521	1406	1883	573	235	360	1558	2153	852	1595	7750	23709	338	898	1603	1015	718	271	9000	1207	1592	2646	1029	916	2858	953	2358	1944.52	1027.25	2971.77	0.0120953	0.118597
	R1A_SARS2_3437-3451	GTDLEGNFYGPFVDR	963	912	1170	2935	112	2743	175	346	401	1897	28	590	763	752	298	817	668	1745	713	560	45	830	1006	1011	395	6453	14522	609	888	889	192	333	337	14643	803	1336	3411	560	752	1714	898	97	1421.69	929.4	2351.09	0.236437	0.419208
	R1A_SARS2_3441-3455	EGNFYGPFVDRQTAQ	156	565	400	1078	69	59	275	189	422	-133	-285	354	858	321	155	1940	421	829	174	241	25	626	350	245	537	440	5088	1054	386	506	368	405	162	669	274	5214	1375	654	683	474	407	390	519.782	404.4	924.182	0.0226342	0.162231
	R1A_SARS2_3445-3459	YGPFVDRQTAQAAGT	145	433	122	585	74	91	324	20	596	-26	-249	182	645	119	251	703	386	566	64	409	-97	-4	294	78	241	228	857	-74	173	120	122	-109	145	542	153	543	865	327	189	316	270	49	-34.3636	272	237.636	0.302815	0.449763
	R1A_SARS2_3449-3463	VDRQTAQAAGTDTTI	37	63	71	89	-20	39	113	55	237	86	-375	82	265	34	58	520	182	468	-2	32	-193	62	52	32	46	31	682	43	31	80	94	84	148	-25	38	23	232	2939	13	82	-11	-456	81.3455	101.7	183.045	0.131178	0.342218
	R1A_SARS2_3453-3467	TAQAAGTDTTITVNV	-39	412	13711	722	-80	-10	10	-197	86	-734	-178	-166	-103	-129	-73	13402	116	97	58	-19	-42	2876	24	35	-65	155	1	1932	111	-6	30	-6	-65	1	5	-43	-85	265	140	62	-99	-1058	-1154.85	1344.3	189.455	0.252237	0.428514
	R1A_SARS2_3457-3471	AGTDTTITVNVLAWL	105	257	197	366	10	20	104	116	871	69	-195	418	4228	299	98	487	1132	3092	61	728	-479	591	950	53	335	147	20568	189	177	245	133	97	1087	1012	97	386	66	202	242	170	203	-320	565.532	623.15	1188.68	0.434982	0.486164
	R1A_SARS2_3461-3475	TTITVNVLAWLYAAV	44	121	115	550	-54	46	84	-96	241	-131	-593	3945	1020	47	151	327	140	323	-14	168	-596	46	293	52	146	59	4099	219	34	115	22	115	947	185	-5	-163	727	-23	79	141	14	-1054	-73.8818	321.7	247.818	0.289732	0.445833
	R1A_SARS2_3465-3479	VNVLAWLYAAVINGD	-131	-162	-120	74	4	-71	5	22	-16	-372	-362	-91	-503	-83	-26	52	-71	20	129	-3	-420	-161	-98	8	110	-10	-623	101	7	-128	19	-21	74	-69	-18	-4	-319	-5	-161	-57	-85	-1753	-78.9773	-85.25	-164.227	0.400569	0.478962
	R1A_SARS2_3469-3483	AWLYAAVINGDRWFL	499	2174	1587	3378	111	708	432	-105	1906	37	-422	15079	8749	2154	1124	3126	3060	3713	524	1468	1397	2745	1813	1007	8105	1070	23031	1078	402	1997	378	389	1297	1832	1186	4847	6918	1520	2151	1472	1862	-1085	508.173	2465.1	2973.27	0.425093	0.48343
	R1A_SARS2_3473-3487	AAVINGDRWFLNRFT	582	3443	2761	4037	220	563	1477	1082	3780	-129	240	1037	6193	1449	767	4419	3110	5968	1407	2744	2876	3213	3967	731	4395	1697	13735	438	3596	1534	3169	581	2468	3517	3150	7866	6237	5434	3153	3567	6210	3593	1611.91	2257.5	3869.41	0.0166655	0.138938
	R1A_SARS2_3477-3491	NGDRWFLNRFTTTLN	471	2889	1469	1996	892	369	681	492	2177	32	-387	619	3718	1153	346	3616	1671	4261	3542	1020	1344	2762	2580	1767	4734	3313	11715	4019	2325	2731	1485	1788	1757	2754	2650	2390	2862	1286	2487	2823	2120	1641	1327.42	1551.35	2878.77	0.00457263	0.0678396
	R1A_SARS2_3481-3495	WFLNRFTTTLNDFNL	92	162	194	302	6	112	140	254	194	-166	-90	143	56	144	112	788	478	131	176	84	23	177	136	58	302	195	1216	135	146	98	108	47	57	168	156	1266	187	339	172	198	763	-645	75.4	165.6	241	0.240328	0.423974
	R1A_SARS2_3485-3499	RFTTTLNDFNLVAMK	974	-420	366	46	-5	75	-111	40	325	-146	-709	189	445	-113	167	-283	-27	743	-15	164	-253	321	241	114	-198	317	2717	258	19	302	16	227	-47	264	41	61	749	-21	312	123	-102	-1429	98.0227	85.25	183.273	0.252263	0.428514
	R1A_SARS2_3489-3503	TLNDFNLVAMKYNYE	159	292	153	251	85	71	13	113	109	184	41	4	186	243	106	908	431	290	60	44	-383	-60	47	121	348	154	-242	264	15	201	80	149	203	-25	155	369	-42	252	-27	286	515	1194	-24.6955	187.15	162.455	0.357491	0.467092
	R1A_SARS2_3493-3507	FNLVAMKYNYEPLTQ	293	1188	749	1498	274	423	332	248	811	54	4	675	2894	1305	491	1861	952	1088	178	485	107	881	1044	189	756	284	10528	497	576	375	286	719	101	413	462	1582	2984	674	766	495	787	696	355.395	790.15	1145.55	0.484933	0.496596
[truncated: 3,977 more rows]
